# Supplementary material for: catena-Poly[[diaqua­(1,10-phenanthroline-κ2 N,N′)nickel(II)]-μ-1H-benzimidazole-5,6-dicarboxyl­ato-κ2 N 3:O 6]
Source: Acta Crystallogr Sect E Struct Rep Online. 2009 May 29;65(Pt 6):m701. doi: 10.1107/S1600536809019680 (PMC2969534; doi:10.1107/S1600536809019680)
Supplement: Supplementary file 2 [file e-65-0m701-Isup2.hkl]

# 
# h,k,l, Fc-squared, Fo-squared, sigma(Fo-squared) and status flag 
# 
data_I
_shelx_title ' 1 in  P21/c                 New: P21/c' 
_shelx_refln_list_code          4 
_shelx_F_calc_maximum      201.67 
_exptl_crystal_F_000       984.00 
_reflns_d_resolution_high  0.8347 
 
loop_ 
 _symmetry_equiv_pos_as_xyz 
 'x, y, z' 
 '-x, y+1/2, -z+1/2' 
 '-x, -y, -z' 
 'x, -y-1/2, z-1/2' 
 
_cell_length_a    10.0210 
_cell_length_b    16.9800 
_cell_length_c    15.3270 
_cell_angle_alpha  90.000 
_cell_angle_beta  129.087 
_cell_angle_gamma  90.000 
 
_shelx_F_squared_multiplier     1.000 
 
loop_ 
 _refln_index_h 
 _refln_index_k 
 _refln_index_l 
 _refln_F_squared_calc 
 _refln_F_squared_meas 
 _refln_F_squared_sigma 
 _refln_observed_status 
   2   0   0     2925.37     2633.30    149.28 o 
   3   0   0      230.88      228.75      4.96 o 
   4   0   0      169.26      198.01     11.41 o 
   5   0   0      159.04      172.49     22.43 o 
   6   0   0     3452.34     3400.63    149.67 o 
   7   0   0     4560.32     4705.50    221.99 o 
   8   0   0       10.97        7.55     13.38 o 
   9   0   0      369.25      360.36     39.18 o 
   2   1   0       54.97       40.92      2.01 o 
   3   1   0     2959.48     3122.58     48.49 o 
   4   1   0     2046.84     2014.47     32.52 o 
   5   1   0      185.33      166.09      4.69 o 
   6   1   0     2873.65     2799.43    103.05 o 
   7   1   0      524.05      506.68     30.35 o 
   8   1   0       87.66       86.32     14.09 o 
   9   1   0       61.39       66.63     16.14 o 
   1   2   0    11020.33    12090.29    195.46 o 
   2   2   0     2599.91     2606.02     34.96 o 
   3   2   0      808.69      771.17     11.72 o 
   4   2   0        1.40        1.52      1.35 o 
   5   2   0      561.26      523.38     11.46 o 
   6   2   0      257.84      251.05     17.52 o 
   7   2   0      128.26      126.31     19.70 o 
   8   2   0      115.23      134.20     16.86 o 
   9   2   0      383.22      372.79     27.74 o 
   1   3   0      452.16      493.84     11.77 o 
   2   3   0      174.72      155.33      3.22 o 
   3   3   0     1138.12     1063.26     15.07 o 
   4   3   0     1596.88     1379.35     25.29 o 
   5   3   0     2481.57     2358.42     37.59 o 
   6   3   0     1617.09     1560.64     56.58 o 
   7   3   0       37.78       38.36     10.90 o 
   8   3   0        1.32        5.33      9.31 o 
   9   3   0        1.07       -0.98     10.09 o 
   0   4   0      526.85      575.09     33.65 o 
   1   4   0      184.09      204.08      5.43 o 
   2   4   0      139.01      122.94      6.43 o 
   3   4   0     2133.38     2189.28     37.42 o 
   4   4   0      824.90      799.17     15.34 o 
   5   4   0       15.69       18.05      3.74 o 
   6   4   0        0.63        0.84      3.48 o 
   7   4   0       30.20       20.76     11.27 o 
   8   4   0        2.96        1.88      8.28 o 
   9   4   0        2.98        2.03     10.98 o 
   1   5   0      204.44      210.02      9.94 o 
   2   5   0      889.50      882.17     15.47 o 
   3   5   0     5585.70     5558.22    104.64 o 
   4   5   0     6760.34     7072.84    152.59 o 
   5   5   0      804.64      745.04     14.06 o 
   6   5   0     1511.66     1544.28     29.42 o 
   7   5   0     1041.45     1084.87     26.50 o 
   8   5   0      666.66      718.44     40.59 o 
   9   5   0        1.39      -10.53     14.24 o 
   0   6   0      265.39      294.68     15.59 o 
   1   6   0     2728.29     2582.10     44.89 o 
   2   6   0     3349.99     3458.98     55.36 o 
   3   6   0     3786.77     4039.86     72.02 o 
   4   6   0      538.90      556.72     13.98 o 
   5   6   0      181.32      174.66      4.65 o 
   6   6   0      224.19      225.98      9.59 o 
   7   6   0      794.23      816.68     22.96 o 
   8   6   0      594.43      618.52     38.87 o 
   1   7   0        7.26       15.17      3.17 o 
   2   7   0     1799.39     2015.39     34.97 o 
   3   7   0       29.64       50.34      4.67 o 
   4   7   0       26.55       38.56      6.97 o 
   5   7   0      258.05      261.83      9.55 o 
   6   7   0       70.38       80.66      3.73 o 
   7   7   0      362.39      398.44     16.53 o 
   8   7   0        5.49        4.63      5.86 o 
   0   8   0       14.65       36.10      4.41 o 
   1   8   0     1085.99      944.33     14.15 o 
   2   8   0     2993.12     2949.80     53.65 o 
   3   8   0      155.46      153.76      7.18 o 
   4   8   0     1171.87     1269.43     21.16 o 
   5   8   0      400.47      372.48      8.35 o 
   6   8   0      307.48      305.23      7.86 o 
   7   8   0      803.63      858.65     22.14 o 
   8   8   0     1142.98     1167.12     49.12 o 
   1   9   0      338.79      331.33      7.70 o 
   2   9   0      324.35      321.16      7.30 o 
   3   9   0       92.18       79.37      3.99 o 
   4   9   0      323.36      296.09     12.55 o 
   5   9   0        6.87        7.41      2.64 o 
   6   9   0      321.09      293.44      8.17 o 
   7   9   0      968.47      945.45     43.17 o 
   8   9   0      102.69      117.01      9.80 o 
   0  10   0     1955.56     2406.65     53.45 o 
   1  10   0       44.38       30.27      5.19 o 
   2  10   0     2184.91     2112.91     32.91 o 
   3  10   0        9.57        9.84      3.34 o 
   4  10   0      885.80      913.72     19.32 o 
   5  10   0      506.68      484.03     11.56 o 
   6  10   0       42.03       39.70      4.22 o 
   7  10   0      369.38      400.14     20.22 o 
   8  10   0      220.68      231.40     15.13 o 
   1  11   0      158.17      152.62      6.92 o 
   2  11   0     3106.28     3109.33     54.67 o 
   3  11   0     2241.73     2255.73     39.95 o 
   4  11   0      730.68      735.22     18.05 o 
   5  11   0     1152.93     1196.68     24.88 o 
   6  11   0       41.84       47.87      4.34 o 
   7  11   0      371.47      437.61     22.46 o 
   0  12   0      143.44      140.63      8.96 o 
   1  12   0       85.65       73.65      5.31 o 
   2  12   0      481.86      456.10     14.28 o 
   3  12   0        9.69       10.98      5.37 o 
   4  12   0        7.25       11.40      3.12 o 
   5  12   0      753.56      765.59     31.97 o 
   6  12   0       27.99       29.89      3.10 o 
   7  12   0      110.48      101.04     15.36 o 
   1  13   0     1146.15     1140.00     22.45 o 
   2  13   0     1977.05     1995.58     38.94 o 
   3  13   0     1183.28     1150.98     22.79 o 
   4  13   0     1605.00     1692.88     44.90 o 
   5  13   0     1133.75     1114.70     52.92 o 
   6  13   0      225.98      215.78      7.04 o 
   7  13   0       26.40       18.36      6.98 o 
   0  14   0     3133.16     3209.22     85.43 o 
   1  14   0     2454.00     2427.43     47.54 o 
   2  14   0      626.29      617.73     17.39 o 
   3  14   0      502.92      494.35     17.08 o 
   4  14   0      523.67      529.83     13.48 o 
   5  14   0      101.16      104.43      8.11 o 
   6  14   0      518.73      482.73     23.28 o 
   1  15   0       19.31       19.71      6.80 o 
   2  15   0      139.67      134.71      8.35 o 
   3  15   0      178.95      174.01     10.63 o 
   4  15   0       67.05       71.76      6.34 o 
   5  15   0        6.78        1.97      3.33 o 
   6  15   0      123.48      125.90     13.13 o 
   0  16   0     1600.78     1614.86     48.01 o 
   1  16   0     1320.51     1328.59     31.69 o 
   2  16   0      153.48      169.59      9.19 o 
   3  16   0       62.42       81.44      7.41 o 
   4  16   0        1.96        2.25      5.28 o 
   5  16   0        0.34        2.43      3.23 o 
   1  17   0       76.52       75.23      8.85 o 
   2  17   0      189.56      189.25     10.73 o 
   3  17   0       42.77       40.67      8.10 o 
   4  17   0       18.56       12.67      5.47 o 
   5  17   0      103.21       93.50      9.00 o 
   0  18   0     1150.72     1168.16     42.68 o 
   1  18   0      266.43      274.73     12.74 o 
   2  18   0      437.02      426.73     19.26 o 
   3  18   0       98.32       86.51      8.88 o 
   4  18   0        4.65        6.13      4.57 o 
   1  19   0      106.15       90.43     10.23 o 
   2  19   0        2.42        6.27      5.71 o 
   3  19   0      970.94      986.03     33.09 o 
   0  20   0       21.19       13.50     11.08 o 
   1  20   0      150.38      149.33     13.17 o 
  -9   1   1        1.08        5.36      7.58 o 
  -8   1   1       31.01       39.20     12.15 o 
  -7   1   1     2391.41     2148.70     87.42 o 
  -6   1   1     5252.91     5334.08    110.66 o 
  -5   1   1    10692.80    11179.44    294.30 o 
  -4   1   1     6527.11     6753.36    117.76 o 
  -3   1   1     1688.42     1596.42     24.04 o 
  -2   1   1      499.35      417.16      7.09 o 
   1   1   1     7559.59     8058.23    167.83 o 
   2   1   1      148.72      143.36      2.62 o 
   3   1   1     8198.45     8153.61    235.04 o 
   4   1   1     1103.92      960.97     20.13 o 
   5   1   1      861.63      832.42     44.47 o 
   6   1   1       39.18       30.86     13.48 o 
   7   1   1        1.96        7.87     11.07 o 
   8   1   1        0.29        8.09     12.37 o 
  -9   2   1      166.76      184.31     19.33 o 
  -8   2   1      583.48      585.49     31.39 o 
  -7   2   1      299.30      279.99     11.83 o 
  -6   2   1      304.83      304.45      7.39 o 
  -5   2   1     2656.78     2686.74     37.92 o 
  -4   2   1      594.69      493.71      8.33 o 
  -3   2   1      503.76      407.68      6.59 o 
  -2   2   1     4619.50     4956.35     66.67 o 
  -1   2   1    15923.85    18901.08    388.35 o 
   1   2   1      796.52      656.81     18.57 o 
   2   2   1     1521.01     1472.64     39.83 o 
   3   2   1     2325.88     2489.94     41.47 o 
   4   2   1       76.24       91.14      3.24 o 
   5   2   1     1035.63     1001.45     19.46 o 
   6   2   1     1952.85     1964.05    104.92 o 
   7   2   1      611.59      630.72     30.66 o 
   8   2   1      294.28      338.18     28.86 o 
  -9   3   1      313.60      339.28     24.92 o 
  -8   3   1      536.01      525.65     27.35 o 
  -7   3   1      337.36      340.75     25.72 o 
  -6   3   1      161.82      173.92      5.77 o 
  -5   3   1     1861.56     1835.90     31.32 o 
  -4   3   1      119.77      106.20      4.19 o 
  -3   3   1     2344.80     2348.52     32.15 o 
  -2   3   1     3478.81     3500.50     46.05 o 
  -1   3   1      660.64      666.61     16.51 o 
   0   3   1     5323.09     6016.82     82.77 o 
   1   3   1        1.11       18.40      1.52 o 
   2   3   1        5.89        7.47      0.98 o 
   3   3   1      212.58      220.81      5.34 o 
   4   3   1     1024.67      933.68     16.25 o 
   5   3   1      118.70      110.82      4.23 o 
   6   3   1      294.32      269.64     31.89 o 
   7   3   1       97.34      101.87     17.17 o 
   8   3   1        0.17       -0.02     12.76 o 
  -9   4   1      582.40      650.25     37.59 o 
  -8   4   1      214.14      238.57     23.34 o 
  -7   4   1      116.77      117.48     18.99 o 
  -6   4   1        0.16        1.28      0.98 o 
  -5   4   1      129.41      121.48      7.73 o 
  -4   4   1     1247.72     1263.17     19.52 o 
  -3   4   1     4617.53     4525.66     63.76 o 
  -2   4   1     2136.17     1848.65     38.08 o 
  -1   4   1     6179.93     6718.62    100.87 o 
   0   4   1       36.56       60.41      6.50 o 
   1   4   1     6775.72     7283.60    127.38 o 
   2   4   1     1446.61     1454.73     18.96 o 
   3   4   1       56.30       51.18      2.29 o 
   4   4   1      794.32      763.61     16.96 o 
   5   4   1      479.19      469.16     13.80 o 
   6   4   1     1774.50     1766.89     36.06 o 
   7   4   1      627.13      614.39     31.20 o 
   8   4   1      881.27      926.77     54.18 o 
  -9   5   1       45.20       43.65     14.34 o 
  -8   5   1       14.47       12.84     10.83 o 
  -7   5   1        4.49        9.56      3.84 o 
  -6   5   1       27.70       23.55      5.78 o 
  -5   5   1     1299.55     1306.95     20.56 o 
  -4   5   1     4426.02     4502.45     75.70 o 
  -3   5   1      505.94      485.52      8.79 o 
  -2   5   1      255.57      260.35      6.54 o 
  -1   5   1     3747.62     3702.52     50.85 o 
   0   5   1       15.75       18.40      3.12 o 
   1   5   1       73.08       81.06      3.72 o 
   2   5   1     9872.51    11006.80    240.22 o 
   3   5   1     3138.22     3087.22     55.09 o 
   4   5   1        3.20        7.02      1.55 o 
   5   5   1     2246.75     2225.86     43.05 o 
   6   5   1      668.70      707.32     16.30 o 
   7   5   1       85.19       89.81      7.98 o 
   8   5   1        4.72        2.60     11.41 o 
  -9   6   1      195.40      155.44     57.16 o 
  -8   6   1       35.74       35.14     16.81 o 
  -7   6   1       18.07       15.54      2.27 o 
  -6   6   1      309.71      367.73     15.76 o 
  -5   6   1       37.36       36.20      4.35 o 
  -4   6   1      510.66      460.37      8.47 o 
  -3   6   1     6101.24     6414.02    102.18 o 
  -2   6   1     2641.98     2693.31     39.01 o 
  -1   6   1        8.00        9.24      3.15 o 
   0   6   1     1554.45     1570.64     27.27 o 
   1   6   1     5655.11     5645.87     96.86 o 
   2   6   1       14.55        7.60      1.56 o 
   3   6   1      206.49      226.69      8.46 o 
   4   6   1      394.06      393.82      6.94 o 
   5   6   1      149.48      152.22      6.67 o 
   6   6   1       28.54       18.61      3.86 o 
   7   6   1      869.13      844.47     22.25 o 
   8   6   1      341.99      340.43     31.12 o 
  -9   7   1       96.77      113.14     19.12 o 
  -8   7   1     1193.48     1248.91     39.52 o 
  -7   7   1     2417.81     2285.42     49.71 o 
  -6   7   1      216.94      221.90     10.00 o 
  -5   7   1       62.62       54.78      8.71 o 
  -4   7   1     4072.62     4137.12    104.78 o 
  -3   7   1     3829.39     3841.82     71.13 o 
  -2   7   1     1933.27     1935.19     33.95 o 
  -1   7   1      773.21      831.61     16.60 o 
   0   7   1       90.32       92.01      6.00 o 
   1   7   1     1663.73     1551.31     21.44 o 
   2   7   1     7905.95     8035.56    134.63 o 
   3   7   1     7388.90     7618.99    140.25 o 
   4   7   1     4864.86     4813.78     81.72 o 
   5   7   1     1252.73     1196.44     20.01 o 
   6   7   1     1345.68     1406.64     37.67 o 
   7   7   1      174.00      175.98     11.09 o 
   8   7   1        8.51       24.01     15.72 o 
  -8   8   1       90.06      120.64     13.64 o 
  -7   8   1       11.56       18.46      9.49 o 
  -6   8   1      390.36      428.46     20.48 o 
  -5   8   1      169.85      158.78      8.49 o 
  -4   8   1      332.07      349.55     10.91 o 
  -3   8   1      532.15      500.46     12.79 o 
  -2   8   1     2687.18     2947.32     49.17 o 
  -1   8   1      415.20      387.37     10.37 o 
   0   8   1       26.74       31.01      3.77 o 
   1   8   1      210.05      211.65      5.41 o 
   2   8   1     1381.68     1300.98     19.32 o 
   3   8   1       42.72       52.64      4.81 o 
   4   8   1        8.86        5.01      2.34 o 
   5   8   1      144.69      139.92      4.56 o 
   6   8   1      275.06      252.21     12.11 o 
   7   8   1       11.85        8.95      6.44 o 
   8   8   1      167.42      138.38     29.55 o 
  -8   9   1      386.62      381.11     20.18 o 
  -7   9   1      303.07      294.07     16.24 o 
  -6   9   1      320.93      305.78      6.96 o 
  -5   9   1      393.86      426.88     14.84 o 
  -4   9   1     1193.73     1126.11     23.95 o 
  -3   9   1     2410.77     2444.97     46.08 o 
  -2   9   1      119.52      119.42      7.28 o 
  -1   9   1        1.63        2.78      2.95 o 
   0   9   1      120.27      132.74      6.19 o 
   1   9   1     4825.03     4703.31     75.12 o 
   2   9   1    10126.79    10576.15    196.91 o 
   3   9   1     4446.26     4390.10     79.90 o 
   4   9   1      424.29      383.82      9.28 o 
   5   9   1      930.14      853.73     17.07 o 
   6   9   1      528.88      543.01     22.16 o 
   7   9   1      622.50      618.48     19.12 o 
  -8  10   1       76.82       90.29     11.95 o 
  -7  10   1        6.30        8.93      2.88 o 
  -6  10   1       30.59       29.00      2.82 o 
  -5  10   1      621.27      619.74     19.88 o 
  -4  10   1      973.15      945.69     23.21 o 
  -3  10   1      474.47      441.77     13.60 o 
  -2  10   1     2827.56     2749.83     53.61 o 
  -1  10   1     2105.58     2058.32     42.18 o 
   0  10   1     1266.67     1197.76     19.45 o 
   1  10   1      374.64      310.92     11.19 o 
   2  10   1      903.72      852.27     19.82 o 
   3  10   1     1743.96     1782.58     38.11 o 
   4  10   1       39.60       40.05      5.26 o 
   5  10   1     1402.99     1320.65     24.29 o 
   6  10   1      192.52      181.26     10.49 o 
   7  10   1      276.31      286.41     13.22 o 
  -8  11   1       16.98       11.04      6.01 o 
  -7  11   1       47.55       49.90      6.81 o 
  -6  11   1        4.48        1.58      4.88 o 
  -5  11   1        0.70        1.38      3.57 o 
  -4  11   1      161.08      179.00     12.15 o 
  -3  11   1      330.21      307.02     12.05 o 
  -2  11   1      450.11      427.33     13.89 o 
  -1  11   1       10.98       17.86      3.97 o 
   0  11   1      477.40      496.49     11.02 o 
   1  11   1      110.25      123.40      5.75 o 
   2  11   1      371.17      321.55      9.41 o 
   3  11   1      136.87      136.28      6.72 o 
   4  11   1      362.88      334.52     16.90 o 
   5  11   1      623.95      584.12     13.74 o 
   6  11   1       64.19       57.39      7.05 o 
   7  11   1       15.83       31.50      8.92 o 
  -7  12   1      359.69      352.59     20.41 o 
  -6  12   1      417.85      420.80     15.20 o 
  -5  12   1      152.98      141.31      6.95 o 
  -4  12   1     2788.73     2796.98     51.07 o 
  -3  12   1     3676.90     3679.19     62.86 o 
  -2  12   1     8300.50     8749.07    167.85 o 
  -1  12   1     5347.23     5483.64    101.03 o 
   0  12   1     1502.60     1374.92     27.07 o 
   1  12   1      663.33      621.59     13.83 o 
   2  12   1        1.60        1.74      3.55 o 
   3  12   1       14.82       15.75      3.36 o 
   4  12   1       98.88       92.62      5.16 o 
   5  12   1      629.56      573.17     15.39 o 
   6  12   1      114.20       98.63      7.42 o 
   7  12   1       72.83       65.13     13.46 o 
  -7  13   1      377.92      388.26     17.55 o 
  -6  13   1      299.83      295.72     15.19 o 
  -5  13   1      746.11      774.64     21.54 o 
  -4  13   1        3.43        7.05      3.66 o 
  -3  13   1      408.21      412.81     13.48 o 
  -2  13   1      189.05      181.22     13.95 o 
  -1  13   1      183.58      195.08     11.30 o 
   0  13   1      394.67      344.98     12.27 o 
   1  13   1      181.57      191.33      9.38 o 
   2  13   1      355.68      335.73     10.14 o 
   3  13   1      419.76      414.44     14.14 o 
   4  13   1     1180.33     1128.66     36.33 o 
   5  13   1      279.77      244.01      8.74 o 
   6  13   1       31.86       29.79      4.46 o 
  -7  14   1      187.88      176.16     13.71 o 
  -6  14   1       58.29       60.02      5.21 o 
  -5  14   1      472.30      487.60     14.33 o 
  -4  14   1       26.24       19.68      5.88 o 
  -3  14   1      387.90      395.57     13.30 o 
  -2  14   1      255.47      241.80     13.36 o 
  -1  14   1     1344.81     1306.86     25.49 o 
   0  14   1      872.23      863.18     20.60 o 
   1  14   1       24.50       22.01      6.76 o 
   2  14   1       11.29        7.43      4.57 o 
   3  14   1       92.74       89.08      6.26 o 
   4  14   1       77.64       67.21      5.66 o 
   5  14   1        7.38       12.26      3.10 o 
   6  14   1      129.53      127.22      7.49 o 
  -6  15   1     1230.53     1205.53     45.33 o 
  -5  15   1      398.09      431.38     15.97 o 
  -4  15   1      297.98      312.93     11.34 o 
  -3  15   1      340.04      342.29     12.37 o 
  -2  15   1      120.27      124.47      9.24 o 
  -1  15   1        2.30        3.29      3.73 o 
   0  15   1      526.37      520.51     16.99 o 
   1  15   1     1469.85     1545.31     31.68 o 
   2  15   1      182.12      184.58      9.51 o 
   3  15   1      706.46      711.16     20.15 o 
   4  15   1     1687.59     1671.37     77.84 o 
   5  15   1      217.12      229.55      8.41 o 
  -6  16   1        1.89        3.65      5.11 o 
  -5  16   1        1.64        1.06      3.78 o 
  -4  16   1       92.42       84.98      8.98 o 
  -3  16   1      128.87      131.42      8.35 o 
  -2  16   1     1031.56      976.63     24.40 o 
  -1  16   1      107.00      104.63     10.51 o 
   0  16   1       68.11       72.48      7.13 o 
   1  16   1      158.96      162.99     11.21 o 
   2  16   1      324.85      314.36     11.80 o 
   3  16   1       21.82       17.00      5.11 o 
   4  16   1      171.33      171.70     11.11 o 
   5  16   1      100.35       96.44     13.98 o 
  -5  17   1      861.12      869.78     31.79 o 
  -4  17   1      377.09      378.42     16.17 o 
  -3  17   1        1.06        3.85      5.13 o 
  -2  17   1       87.34       72.09      9.34 o 
  -1  17   1        0.58       -0.36      4.19 o 
   0  17   1      167.46      166.26     12.53 o 
   1  17   1       78.86       81.51      8.59 o 
   2  17   1      343.35      357.13     14.79 o 
   3  17   1      267.14      293.28     16.43 o 
   4  17   1       26.02       24.80      5.10 o 
  -4  18   1      205.35      212.44     17.53 o 
  -3  18   1       10.16       10.67      6.55 o 
  -2  18   1      155.13      163.87     12.93 o 
  -1  18   1      688.83      699.63     32.29 o 
   0  18   1      559.75      560.07     20.02 o 
   1  18   1      544.80      535.01     20.08 o 
   2  18   1       37.91       37.17      8.53 o 
   3  18   1       74.36       68.77      7.74 o 
  -3  19   1        3.43       -0.64      4.28 o 
  -2  19   1       40.53       36.80      7.50 o 
  -1  19   1       18.23       19.81      6.45 o 
   0  19   1       97.65       84.14     12.14 o 
   1  19   1        1.29        0.46      4.38 o 
   2  19   1      352.62      352.82     29.89 o 
  -2  20   1      281.84      270.42     18.20 o 
  -1  20   1      104.43      107.43     15.38 o 
   0  20   1      368.96      386.58     27.25 o 
   1  20   1       44.92       41.37      8.21 o 
 -10   0   2     1053.06     1140.55     86.67 o 
  -9   0   2      506.89      550.59     33.46 o 
  -8   0   2      161.96      170.55      5.59 o 
  -7   0   2       44.98       49.19      4.04 o 
  -6   0   2      840.01      871.57     20.00 o 
  -5   0   2     7233.62     7406.02    161.11 o 
  -4   0   2     1684.47     1345.15     67.99 o 
  -3   0   2     7069.41     7796.35    311.33 o 
  -2   0   2     6065.08     6884.55    166.68 o 
   0   0   2     1848.81     1737.68     36.23 o 
   1   0   2     1154.65     1121.43     31.99 o 
   2   0   2      206.23      191.59      6.60 o 
   3   0   2     1091.41     1079.40     16.81 o 
   4   0   2      113.74       82.76     20.11 o 
   5   0   2      321.30      301.66     35.58 o 
   6   0   2      235.52      229.34     61.49 o 
   7   0   2     1281.39     1400.78     92.43 o 
   8   0   2     1861.08     1958.47    189.12 o 
 -10   1   2        8.88       13.30      9.05 o 
  -9   1   2        0.82        6.47     10.63 o 
  -8   1   2       15.00       11.14      1.80 o 
  -7   1   2      252.82      232.77      5.28 o 
  -6   1   2      506.24      472.61      7.54 o 
  -5   1   2     1132.39      990.36     26.71 o 
  -4   1   2      114.99      148.47      5.70 o 
  -3   1   2     4447.60     4423.34     82.35 o 
  -2   1   2     7789.73     8099.55    146.41 o 
   0   1   2       27.23       27.08      2.96 o 
   1   1   2     2632.24     2674.56     46.48 o 
   2   1   2      725.19      649.31     15.85 o 
   3   1   2      313.48      291.82      5.90 o 
   4   1   2      104.88       90.01      3.02 o 
   5   1   2      114.51      125.59     25.72 o 
   6   1   2       45.30       37.28     15.03 o 
   7   1   2        0.53       -4.41     20.50 o 
   8   1   2       51.55       56.04     16.36 o 
 -10   2   2        1.56        7.05      9.75 o 
  -9   2   2       11.19       11.18      7.62 o 
  -8   2   2       17.48       18.03      3.22 o 
  -7   2   2      147.23      155.69      4.50 o 
  -6   2   2     1894.49     1841.99     26.04 o 
  -5   2   2     1844.14     1847.48     36.60 o 
  -4   2   2     2444.45     2604.64     39.00 o 
  -3   2   2      878.98      932.95     13.96 o 
  -2   2   2    39459.99    46572.83   4720.90 o 
  -1   2   2    27675.43    31857.56    909.07 o 
   0   2   2       72.15       89.05      4.97 o 
   1   2   2      769.68      672.53     19.56 o 
   2   2   2      854.25      827.63     13.84 o 
   3   2   2      687.76      748.79     14.58 o 
   4   2   2      617.04      555.37      9.68 o 
   5   2   2     2683.39     2634.02     55.00 o 
   6   2   2     2879.11     2890.29    102.73 o 
   7   2   2      574.30      570.48     31.73 o 
   8   2   2      515.01      525.11     69.71 o 
  -9   3   2      509.66      555.61     31.10 o 
  -8   3   2     2286.10     2356.32     45.91 o 
  -7   3   2     1613.30     1636.99     24.14 o 
  -6   3   2     1514.51     1464.26     22.09 o 
  -5   3   2     5468.63     5471.85    101.10 o 
  -4   3   2     1168.11     1008.21     14.05 o 
  -3   3   2      185.12      151.09      4.35 o 
  -2   3   2    16381.74    17718.17    338.93 o 
  -1   3   2    15378.32    17456.57    360.23 o 
   0   3   2    21222.42    24131.08    568.21 o 
   1   3   2     3407.31     3430.90     84.77 o 
   2   3   2    22378.09    25487.88    675.15 o 
   3   3   2     4138.97     4346.76     84.02 o 
   4   3   2     1476.78     1325.22     24.71 o 
   5   3   2     1097.92     1120.42     23.99 o 
   6   3   2      116.38      102.59     15.68 o 
   7   3   2      170.34      142.12     25.60 o 
   8   3   2       98.37       99.10     19.11 o 
  -9   4   2      148.59      184.76     26.32 o 
  -8   4   2     1050.83     1084.98     35.61 o 
  -7   4   2        9.57        8.88      2.23 o 
  -6   4   2       29.54       27.57      3.56 o 
  -5   4   2     1545.61     1598.06     31.45 o 
  -4   4   2     3411.53     3694.29     49.43 o 
  -3   4   2      262.61      262.04      6.46 o 
  -2   4   2     1495.45     1374.38     20.94 o 
  -1   4   2     2073.73     2069.04     33.33 o 
   0   4   2     2401.30     2372.46     31.94 o 
   1   4   2     3829.10     4267.25     72.35 o 
   2   4   2     7746.87     8560.40    247.69 o 
   3   4   2     1835.23     1982.80     24.80 o 
   4   4   2     1631.47     1720.91     32.37 o 
   5   4   2       31.95       29.20      2.99 o 
   6   4   2       98.36       81.03      9.57 o 
   7   4   2       10.78       12.63     12.03 o 
   8   4   2        9.74       18.33     15.35 o 
  -9   5   2      382.70      414.29     33.18 o 
  -8   5   2      940.13      931.58     22.64 o 
  -7   5   2      447.53      460.84     12.39 o 
  -6   5   2     1927.95     1908.73     37.83 o 
  -5   5   2      846.03      709.69     17.41 o 
  -4   5   2      717.05      723.09     11.08 o 
  -3   5   2      225.31      236.23      6.57 o 
  -2   5   2       58.48       87.11      4.03 o 
  -1   5   2      241.73      225.61      6.05 o 
   0   5   2      267.71      220.20      4.53 o 
   1   5   2     6509.09     6713.59    133.70 o 
   2   5   2      642.88      595.91      9.79 o 
   3   5   2     1581.29     1464.73     20.34 o 
   4   5   2     2130.73     2189.93     39.28 o 
   5   5   2      406.62      404.64     12.17 o 
   6   5   2      238.96      247.67     13.86 o 
   7   5   2       83.58       73.04     21.83 o 
   8   5   2       90.47       74.66     20.05 o 
  -9   6   2      634.86      670.22     34.85 o 
  -8   6   2       26.28       27.50      2.63 o 
  -7   6   2      430.93      450.71     20.61 o 
  -6   6   2       61.51       70.43      4.57 o 
  -5   6   2        5.96        9.23      2.53 o 
  -4   6   2     1416.10     1255.22     22.04 o 
  -3   6   2     2523.24     2358.62     37.44 o 
  -2   6   2     2676.26     2726.98     40.10 o 
  -1   6   2      468.31      417.02      7.02 o 
   0   6   2     1736.64     1594.37     21.06 o 
   1   6   2      406.01      394.72      9.42 o 
   2   6   2      143.45      126.57      3.21 o 
   3   6   2      267.07      246.48      7.95 o 
   4   6   2      338.55      322.32      8.77 o 
   5   6   2      916.82      911.75     21.82 o 
   6   6   2      893.07      843.61     19.63 o 
   7   6   2      286.55      280.06     12.96 o 
   8   6   2      129.43      121.60     23.70 o 
  -9   7   2       44.24       53.64     18.62 o 
  -8   7   2       35.40       39.01      3.40 o 
  -7   7   2      968.84      974.39     29.81 o 
  -6   7   2       72.61       81.74      7.06 o 
  -5   7   2      219.72      226.39      6.66 o 
  -4   7   2      355.37      329.37      7.92 o 
  -3   7   2      222.03      220.67      6.28 o 
  -2   7   2      550.65      577.43     14.44 o 
  -1   7   2       12.49       13.53      2.37 o 
   0   7   2      399.98      388.77      9.79 o 
   1   7   2        4.23        4.29      2.42 o 
   2   7   2     3096.71     3265.95     51.95 o 
   3   7   2      501.77      555.55     10.13 o 
   4   7   2       15.60       15.30      2.15 o 
   5   7   2      228.19      211.26      8.19 o 
   6   7   2       98.54       95.68      6.27 o 
   7   7   2       65.79       63.67      7.67 o 
  -9   8   2      145.46      182.94     27.53 o 
  -8   8   2       83.70       96.05     13.45 o 
  -7   8   2       42.34       38.05      6.10 o 
  -6   8   2       57.91       73.27      7.69 o 
  -5   8   2      678.82      713.33     13.16 o 
  -4   8   2     3921.77     4043.70     63.63 o 
  -3   8   2     8067.40     8195.14    140.18 o 
  -2   8   2      272.16      202.81      6.20 o 
  -1   8   2     2785.39     2605.72     45.25 o 
   0   8   2     3997.66     3936.66     66.94 o 
   1   8   2     1018.23     1043.16     18.51 o 
   2   8   2        6.69        7.86      3.34 o 
   3   8   2      994.10      990.52     18.02 o 
   4   8   2     2220.24     2175.35     36.47 o 
   5   8   2     1577.30     1515.41     52.36 o 
   6   8   2     1313.01     1367.26     36.23 o 
   7   8   2      340.78      357.37     15.91 o 
  -9   9   2      152.86      178.43     28.81 o 
  -8   9   2       80.34       83.65      4.50 o 
  -7   9   2       82.82      100.70      9.19 o 
  -6   9   2       81.66       96.76      9.82 o 
  -5   9   2      195.14      185.23     11.25 o 
  -4   9   2      489.30      520.54     16.18 o 
  -3   9   2       18.75       15.91      4.06 o 
  -2   9   2        1.28        3.38      3.47 o 
  -1   9   2      149.03      180.71      9.31 o 
   0   9   2        2.76        2.30      3.60 o 
   1   9   2     1897.14     1897.48     35.16 o 
   2   9   2     1345.33     1388.53     23.52 o 
   3   9   2     1537.61     1457.43     24.43 o 
   4   9   2       29.13       28.92      3.22 o 
   5   9   2       61.53       57.39      3.56 o 
   6   9   2       76.76       59.23      8.45 o 
   7   9   2       38.70       29.48      5.58 o 
  -8  10   2      247.89      238.02     11.05 o 
  -7  10   2      101.41      106.01     10.76 o 
  -6  10   2        7.70        3.60      4.91 o 
  -5  10   2      139.89      149.18      9.79 o 
  -4  10   2      316.50      321.22     11.55 o 
  -3  10   2     2532.61     2581.51     50.59 o 
  -2  10   2     2499.85     2526.14     48.28 o 
  -1  10   2      666.52      604.98     18.44 o 
   0  10   2      975.24      970.87     20.46 o 
   1  10   2        7.89       11.68      2.75 o 
   2  10   2      102.98       89.47      4.47 o 
   3  10   2      362.83      333.77      8.11 o 
   4  10   2     1080.25     1013.39     23.42 o 
   5  10   2      592.60      543.44     20.92 o 
   6  10   2      671.43      668.61     25.29 o 
   7  10   2        6.90        9.10      5.44 o 
  -8  11   2     1142.89     1140.29     74.58 o 
  -7  11   2     1586.36     1633.78     67.08 o 
  -6  11   2      863.56      916.84     40.30 o 
  -5  11   2     1069.01     1061.48     26.80 o 
  -4  11   2      535.22      505.24     17.13 o 
  -3  11   2      372.31      390.23     22.53 o 
  -2  11   2      961.49      962.18     21.67 o 
  -1  11   2     1084.23     1152.18     25.97 o 
   0  11   2     4141.69     4150.72     82.08 o 
   1  11   2      816.23      749.10     14.36 o 
   2  11   2     2313.45     2374.04     45.00 o 
   3  11   2      557.64      519.04     11.86 o 
   4  11   2      422.22      391.20     11.58 o 
   5  11   2       94.26       72.12      5.55 o 
   6  11   2       70.00       59.21      7.31 o 
  -8  12   2        1.05       -3.07      3.44 o 
  -7  12   2       70.12       68.28      5.70 o 
  -6  12   2        5.30        7.02      3.91 o 
  -5  12   2      806.64      829.59     27.15 o 
  -4  12   2       65.38       67.66      8.06 o 
  -3  12   2       21.62       18.31      7.59 o 
  -2  12   2      611.84      708.19     25.53 o 
  -1  12   2      702.50      750.78     21.57 o 
   0  12   2        0.30       -1.10      5.12 o 
   1  12   2       17.67       19.57      4.25 o 
   2  12   2       94.12       89.07      6.88 o 
   3  12   2      398.24      347.45     10.47 o 
   4  12   2       28.93       27.57      4.94 o 
   5  12   2      316.47      248.33     23.17 o 
   6  12   2       39.29       38.21      7.81 o 
  -7  13   2      757.79      831.14     36.24 o 
  -6  13   2      829.55      876.79     38.71 o 
  -5  13   2      422.59      446.78     21.30 o 
  -4  13   2      164.17      184.47     11.15 o 
  -3  13   2       78.83       80.65     11.10 o 
  -2  13   2       45.90       32.08      6.22 o 
  -1  13   2      330.26      298.18     10.82 o 
   0  13   2     1469.41     1433.96     28.66 o 
   1  13   2      534.96      529.43     12.85 o 
   2  13   2       16.06       18.44      6.05 o 
   3  13   2       70.26       77.41      5.87 o 
   4  13   2      244.77      234.27     11.11 o 
   5  13   2       25.62       31.54      3.64 o 
   6  13   2       55.96       41.13      8.14 o 
  -7  14   2        3.25        4.75      3.93 o 
  -6  14   2       34.93       33.40      5.67 o 
  -5  14   2        3.58        7.74      3.56 o 
  -4  14   2       79.55       76.22      6.14 o 
  -3  14   2     1364.63     1380.55     38.85 o 
  -2  14   2     2182.05     2196.26     42.06 o 
  -1  14   2     1023.73     1032.99     22.91 o 
   0  14   2      696.08      666.12     20.35 o 
   1  14   2      299.38      317.53     12.07 o 
   2  14   2      680.48      663.62     18.54 o 
   3  14   2       30.03       31.43      6.51 o 
   4  14   2     1001.85      995.68     33.78 o 
   5  14   2      375.52      376.41     18.69 o 
  -7  15   2        1.58       -0.25      4.40 o 
  -6  15   2       29.76       33.66      4.78 o 
  -5  15   2        0.34        0.18      3.18 o 
  -4  15   2        1.07        2.45      3.87 o 
  -3  15   2        3.47       -6.23      4.15 o 
  -2  15   2      204.53      204.70     11.69 o 
  -1  15   2        0.60        0.50      3.76 o 
   0  15   2       76.23       71.42      7.85 o 
   1  15   2      140.29      159.66      9.82 o 
   2  15   2      473.38      485.36     17.79 o 
   3  15   2      341.76      329.40     11.19 o 
   4  15   2       26.98       28.34      4.58 o 
   5  15   2       16.25       16.69      3.67 o 
  -6  16   2      271.78      245.57     11.59 o 
  -5  16   2     1257.87     1237.32     41.83 o 
  -4  16   2      760.46      809.96     23.94 o 
  -3  16   2      112.04      116.46      9.12 o 
  -2  16   2      834.67      867.03     23.70 o 
  -1  16   2     2540.60     2474.74     49.90 o 
   0  16   2     1576.62     1593.11     34.99 o 
   1  16   2       85.87       83.05      8.49 o 
   2  16   2      117.54      117.19      7.94 o 
   3  16   2       76.01       81.79      8.96 o 
   4  16   2      192.13      187.35      8.97 o 
  -5  17   2      210.60      232.40     11.32 o 
  -4  17   2       99.29       89.28      7.79 o 
  -3  17   2      384.23      352.93     19.29 o 
  -2  17   2      297.44      281.14     14.33 o 
  -1  17   2      413.03      430.65     23.32 o 
   0  17   2      173.25      176.06     11.35 o 
   1  17   2     1229.94     1276.66     29.83 o 
   2  17   2      895.06      869.65     28.19 o 
   3  17   2      252.84      267.05     19.59 o 
   4  17   2        3.44        2.39      4.08 o 
  -5  18   2        0.60        0.15      4.75 o 
  -4  18   2        0.78        0.57      4.58 o 
  -3  18   2        1.75       -0.72      3.69 o 
  -2  18   2       47.15       40.79      7.47 o 
  -1  18   2      111.90      132.17     13.26 o 
   0  18   2       12.42       17.58      6.29 o 
   1  18   2       24.06       25.58      6.22 o 
   2  18   2       31.62       23.03      7.79 o 
   3  18   2       25.03       20.35      6.33 o 
  -3  19   2        0.87        7.50      6.66 o 
  -2  19   2       21.15       13.69      7.71 o 
  -1  19   2        8.64       14.50      6.58 o 
   0  19   2      343.10      357.72     17.29 o 
   1  19   2      634.41      618.02     26.89 o 
   2  19   2      616.20      644.45     24.13 o 
  -2  20   2        0.47        5.31      5.31 o 
  -1  20   2      137.15      123.33     17.79 o 
   0  20   2      153.42      138.76     15.43 o 
 -10   1   3      411.25      447.67     35.51 o 
  -9   1   3      692.56      698.68     10.90 o 
  -8   1   3      619.34      617.97      9.19 o 
  -7   1   3     2682.06     2644.48     39.31 o 
  -6   1   3     3584.73     3531.40     50.54 o 
  -5   1   3        1.66        3.74      1.90 o 
  -4   1   3       61.60       52.91      3.97 o 
  -3   1   3      270.56      298.90      6.71 o 
  -2   1   3      298.14      346.98     19.37 o 
  -1   1   3      240.56      324.32      8.64 o 
   0   1   3     3658.99     3567.36     66.92 o 
   1   1   3     3026.59     2965.82     62.72 o 
   2   1   3     6551.93     5823.77    131.40 o 
   3   1   3      254.28      172.73      6.43 o 
   4   1   3       34.89       40.84     11.21 o 
   5   1   3       18.89       15.92     15.15 o 
   6   1   3        5.47       -1.31     13.93 o 
   7   1   3      545.05      528.31     41.83 o 
 -10   2   3      320.66      343.12     19.98 o 
  -9   2   3        1.32        1.71      2.97 o 
  -8   2   3       66.88       69.57      2.67 o 
  -7   2   3       22.11       34.47      4.26 o 
  -6   2   3     2538.07     2475.03     43.13 o 
  -5   2   3     5587.91     5976.73    130.11 o 
  -4   2   3     4687.49     4279.43     71.68 o 
  -3   2   3     7205.73     6778.59    128.68 o 
  -2   2   3     8970.50     9862.27    148.59 o 
  -1   2   3    15637.74    17813.69    426.59 o 
   0   2   3     2084.00     2126.64     35.34 o 
   1   2   3     7753.70     8167.56    156.38 o 
   2   2   3     6965.14     6531.88    182.15 o 
   3   2   3     1174.47     1065.80     19.10 o 
   4   2   3      394.14      365.18      8.15 o 
   5   2   3      167.41      152.42     28.74 o 
   6   2   3       61.12       63.68     21.45 o 
   7   2   3      654.65      682.61     43.71 o 
 -10   3   3        2.98        4.32      6.99 o 
  -9   3   3        0.79        1.66      2.90 o 
  -8   3   3      456.96      459.78     11.43 o 
  -7   3   3      259.10      264.90      6.62 o 
  -6   3   3       32.87       28.27      3.53 o 
  -5   3   3       63.69       64.19      4.05 o 
  -4   3   3     5404.11     5776.40     93.62 o 
  -3   3   3     2674.95     2714.00     38.12 o 
  -2   3   3     8599.00     9614.34    163.72 o 
  -1   3   3    40671.44    45915.82   2895.90 o 
   0   3   3      566.71      571.33     13.22 o 
   1   3   3     3358.72     3321.23    107.25 o 
   2   3   3     1071.31      936.11     27.03 o 
   3   3   3     1089.18     1091.58     23.22 o 
   4   3   3       77.34       76.35      4.66 o 
   5   3   3      587.06      566.83     26.50 o 
   6   3   3     1251.12     1177.03     53.70 o 
   7   3   3        3.84       -0.17      9.25 o 
 -10   4   3       80.35       85.29     12.58 o 
  -9   4   3       35.73       40.26      3.72 o 
  -8   4   3      144.83      129.44      4.66 o 
  -7   4   3     1425.54     1393.74     31.10 o 
  -6   4   3     2244.97     2265.22     48.10 o 
  -5   4   3     2463.14     2142.29     34.74 o 
  -4   4   3     5201.69     5094.64     71.03 o 
  -3   4   3     6155.77     6586.33     97.96 o 
  -2   4   3    28927.23    33489.24    902.05 o 
  -1   4   3      514.53      477.50      9.66 o 
   0   4   3        1.95        7.68      1.55 o 
   1   4   3     2084.28     2216.67     30.18 o 
   2   4   3      772.26      600.10     21.65 o 
   3   4   3     2444.84     2314.28     42.39 o 
   4   4   3     3109.17     3120.51     59.54 o 
   5   4   3     2636.82     2652.88     52.23 o 
   6   4   3     1423.99     1349.73     45.77 o 
   7   4   3      406.67      372.13     29.57 o 
 -10   5   3       12.70        9.75      9.99 o 
  -9   5   3     1210.96     1096.66     44.71 o 
  -8   5   3      436.73      389.05     10.83 o 
  -7   5   3       46.96       54.60      7.21 o 
  -6   5   3      145.81      130.88      7.85 o 
  -5   5   3      194.63      191.37      5.09 o 
  -4   5   3      100.35       96.40      6.27 o 
  -3   5   3     7283.52     7903.93    123.78 o 
  -2   5   3     4399.13     4754.76     65.00 o 
  -1   5   3     1784.19     1837.19     26.73 o 
   0   5   3     2488.53     2273.54     34.15 o 
   1   5   3       23.14       20.86      2.43 o 
   2   5   3       49.59       62.88      2.65 o 
   3   5   3      944.64      883.89     16.35 o 
   4   5   3     1274.06     1247.67     27.65 o 
   5   5   3      556.64      559.92     18.65 o 
   6   5   3      370.90      372.95     17.73 o 
   7   5   3       59.54       49.22     17.00 o 
 -10   6   3       15.28       16.48     11.76 o 
  -9   6   3       39.61       32.89      5.25 o 
  -8   6   3      180.20      187.20     15.59 o 
  -7   6   3       34.05       37.01      3.96 o 
  -6   6   3      541.16      557.68     15.68 o 
  -5   6   3      338.24      325.07      8.91 o 
  -4   6   3     1817.62     1800.70     27.01 o 
  -3   6   3      444.92      485.08      9.58 o 
  -2   6   3      560.26      453.75      7.95 o 
  -1   6   3      465.58      486.56      8.29 o 
   0   6   3      110.42      101.46      3.42 o 
   1   6   3        0.22       -0.03      2.16 o 
   2   6   3       49.94       55.61      4.12 o 
   3   6   3      447.72      390.80      9.45 o 
   4   6   3     1450.29     1442.10     29.08 o 
   5   6   3     2249.09     2239.32     51.60 o 
   6   6   3      238.96      239.74     14.32 o 
   7   6   3       43.61       39.58     15.35 o 
  -9   7   3      525.93      525.69     34.83 o 
  -8   7   3      349.66      325.81     28.77 o 
  -7   7   3      119.50      120.33      7.55 o 
  -6   7   3     1147.34     1149.80     20.77 o 
  -5   7   3      456.93      473.62     10.53 o 
  -4   7   3      346.99      377.46      8.51 o 
  -3   7   3     1930.84     1973.16     27.47 o 
  -2   7   3       48.01       37.51      4.29 o 
  -1   7   3       37.61       21.50      2.44 o 
   0   7   3     4693.94     4667.56     71.96 o 
   1   7   3    14286.48    14971.95    372.74 o 
   2   7   3      889.16      718.27     16.72 o 
   3   7   3     2451.81     2327.07     36.73 o 
   4   7   3      600.10      591.24     15.02 o 
   5   7   3      902.32      855.69     23.88 o 
   6   7   3        0.95        3.84      2.88 o 
   7   7   3      288.39      278.96     13.18 o 
  -9   8   3        1.41        0.39     12.38 o 
  -8   8   3      128.04      120.61     11.00 o 
  -7   8   3      168.37      149.62      7.12 o 
  -6   8   3      464.87      506.80     13.20 o 
  -5   8   3      846.67      847.93     16.66 o 
  -4   8   3      332.12      318.44      8.85 o 
  -3   8   3     1524.54     1497.39     22.16 o 
  -2   8   3     3310.92     3455.74     52.56 o 
  -1   8   3     1774.29     1818.45     28.14 o 
   0   8   3      123.12      143.56      4.38 o 
   1   8   3        1.91        0.91      2.49 o 
   2   8   3        0.85        1.52      2.34 o 
   3   8   3       32.57       23.73      2.33 o 
   4   8   3      855.90      870.27     14.97 o 
   5   8   3       29.83       24.55      7.09 o 
   6   8   3        8.55       16.61      5.76 o 
   7   8   3        0.48       10.68     10.13 o 
  -9   9   3      656.36      667.55     47.36 o 
  -8   9   3     1957.68     2045.51     92.53 o 
  -7   9   3      249.94      290.46     12.69 o 
  -6   9   3       17.83       11.89      3.81 o 
  -5   9   3      392.69      396.12     10.93 o 
  -4   9   3      478.13      526.92     14.01 o 
  -3   9   3      450.37      461.92     12.82 o 
  -2   9   3     3967.84     4109.04     63.17 o 
  -1   9   3     4718.58     4830.12     75.68 o 
   0   9   3     3163.25     3056.69     56.27 o 
   1   9   3     2118.92     2059.77     57.34 o 
   2   9   3     2813.52     2753.60     50.25 o 
   3   9   3      308.18      259.86      9.87 o 
   4   9   3     1015.82      978.62     18.88 o 
   5   9   3        4.68        5.80      5.50 o 
   6   9   3       26.82       27.14      4.97 o 
  -9  10   3        0.11        9.77      7.45 o 
  -8  10   3       23.28       20.54      7.83 o 
  -7  10   3      133.11      138.04     11.41 o 
  -6  10   3      290.07      299.94     13.04 o 
  -5  10   3     3384.40     3480.02     65.29 o 
  -4  10   3     3928.79     4057.16     70.30 o 
  -3  10   3     2908.57     3007.10     49.70 o 
  -2  10   3     2250.77     2219.46     34.88 o 
  -1  10   3      119.24       84.21      6.88 o 
   0  10   3      108.30      100.64      7.17 o 
   1  10   3        1.90       10.06      5.38 o 
   2  10   3     1064.78     1026.88     21.10 o 
   3  10   3     2179.23     2120.68     40.18 o 
   4  10   3     2664.46     2534.34     46.84 o 
   5  10   3      733.85      678.87     20.05 o 
   6  10   3       91.32       86.86      7.11 o 
  -8  11   3        1.86       -0.64      4.87 o 
  -7  11   3        2.93       -2.34      4.91 o 
  -6  11   3      225.19      253.08     13.19 o 
  -5  11   3      380.79      390.64     16.79 o 
  -4  11   3       70.39       59.16      6.86 o 
  -3  11   3      972.61      996.94     26.65 o 
  -2  11   3        0.23       -1.83      3.39 o 
  -1  11   3       55.13       59.95      7.62 o 
   0  11   3      344.75      346.37     13.79 o 
   1  11   3      176.25      160.21     10.08 o 
   2  11   3      372.24      338.64      9.77 o 
   3  11   3       67.74       72.11      8.07 o 
   4  11   3      129.46      120.39      9.70 o 
   5  11   3      275.68      226.72     10.72 o 
   6  11   3       12.11        5.76      4.57 o 
  -8  12   3        0.13        3.86      2.37 o 
  -7  12   3     1135.11     1193.06     77.65 o 
  -6  12   3      974.95     1009.30     37.79 o 
  -5  12   3      914.27      941.86     30.28 o 
  -4  12   3     1604.24     1532.45     50.14 o 
  -3  12   3     2156.27     2145.89     46.62 o 
  -2  12   3      789.71      745.45     18.85 o 
  -1  12   3        8.44       13.10      5.41 o 
   0  12   3      295.61      285.04     12.57 o 
   1  12   3       83.17       84.16      8.49 o 
   2  12   3      278.18      274.09      8.84 o 
   3  12   3      901.89      871.95     20.67 o 
   4  12   3      577.62      587.19     15.26 o 
   5  12   3      813.64      766.09     22.71 o 
   6  12   3      316.70      299.23     36.44 o 
  -8  13   3      205.67      230.85     15.12 o 
  -7  13   3       97.31      131.30     10.57 o 
  -6  13   3        1.16        1.31      4.48 o 
  -5  13   3      841.15      854.09     26.75 o 
  -4  13   3      339.83      356.18     16.71 o 
  -3  13   3       29.34       25.02      5.91 o 
  -2  13   3      145.03      145.73      8.90 o 
  -1  13   3      667.47      680.88     21.95 o 
   0  13   3      611.67      610.88     20.10 o 
   1  13   3      237.19      239.68     10.73 o 
   2  13   3     1420.07     1438.72     29.87 o 
   3  13   3       29.49       27.57      5.29 o 
   4  13   3       21.02       13.38      4.55 o 
   5  13   3       23.66       18.93      4.37 o 
  -7  14   3        3.44        2.95      3.54 o 
  -6  14   3      987.93      993.32     49.56 o 
  -5  14   3     1053.47     1032.66     31.64 o 
  -4  14   3      334.24      341.35     15.58 o 
  -3  14   3      134.25      149.76     11.79 o 
  -2  14   3      234.15      245.68     14.26 o 
  -1  14   3      433.91      468.68     19.23 o 
   0  14   3      895.55      871.16     21.27 o 
   1  14   3       51.11       42.50      8.55 o 
   2  14   3      550.99      523.53     14.96 o 
   3  14   3      248.10      234.61     17.23 o 
   4  14   3       37.59       31.03      5.31 o 
   5  14   3       34.07       23.16      5.36 o 
  -7  15   3      503.94      541.80     30.97 o 
  -6  15   3      765.21      813.92     33.96 o 
  -5  15   3      228.79      211.77     16.22 o 
  -4  15   3        8.09        6.66      5.37 o 
  -3  15   3       61.89       57.56      7.89 o 
  -2  15   3      332.29      308.97     20.20 o 
  -1  15   3     1413.58     1417.48     29.91 o 
   0  15   3      796.80      805.42     21.77 o 
   1  15   3     3055.10     3129.42     75.71 o 
   2  15   3      547.98      529.67     20.48 o 
   3  15   3      255.32      258.35     14.38 o 
   4  15   3        0.84        0.00      4.74 o 
  -6  16   3       77.21       93.09      7.41 o 
  -5  16   3      338.83      331.43     12.10 o 
  -4  16   3      160.79      149.90      8.86 o 
  -3  16   3        0.49        0.98      3.90 o 
  -2  16   3      125.51      118.55      7.98 o 
  -1  16   3      277.66      274.71     12.31 o 
   0  16   3       25.73       29.90      6.36 o 
   1  16   3        0.02        1.56      4.06 o 
   2  16   3       43.31       41.08      6.17 o 
   3  16   3       28.09       31.87      7.09 o 
   4  16   3        4.71        4.19      5.39 o 
  -6  17   3       49.75       46.81      8.45 o 
  -5  17   3        1.22        7.52      4.40 o 
  -4  17   3       32.65       26.64      5.60 o 
  -3  17   3       14.41       11.03      5.50 o 
  -2  17   3       17.16       17.56      5.22 o 
  -1  17   3      506.30      510.67     17.35 o 
   0  17   3      137.63      125.23      8.67 o 
   1  17   3       58.16       54.78      8.33 o 
   2  17   3      990.93      986.39     36.30 o 
   3  17   3      456.45      455.96     23.20 o 
  -5  18   3      331.95      330.33     25.00 o 
  -4  18   3      692.20      674.62     35.63 o 
  -3  18   3      123.19      126.86     10.98 o 
  -2  18   3      217.40      220.31     18.49 o 
  -1  18   3      369.89      371.42     16.42 o 
   0  18   3        9.34       11.40      5.34 o 
   1  18   3       70.30       73.52     13.09 o 
   2  18   3      120.31      109.39     14.08 o 
  -4  19   3       43.11       37.56      7.20 o 
  -3  19   3       68.68       61.82      9.06 o 
  -2  19   3      122.76      119.17      9.56 o 
  -1  19   3        0.02       -0.53      3.97 o 
   0  19   3        7.53       10.84      6.40 o 
   1  19   3        1.03        0.91      4.23 o 
  -2  20   3      388.55      355.34     19.77 o 
  -1  20   3      182.83      179.27     18.65 o 
 -10   0   4      189.17      206.96     14.78 o 
  -9   0   4      938.30     1003.49     22.15 o 
  -8   0   4      257.86      286.79      8.04 o 
  -7   0   4     4736.76     4873.62    103.40 o 
  -6   0   4    13880.37    14809.88    497.42 o 
  -5   0   4     3341.70     3208.02    219.67 o 
  -4   0   4       13.42       24.85      4.84 o 
  -3   0   4     1069.72     1104.94     27.25 o 
  -2   0   4     2170.71     2209.89     53.07 o 
  -1   0   4     4243.09     4367.38    143.90 o 
   0   0   4     2635.23     2595.00     70.77 o 
   1   0   4     2704.12     2556.28     66.29 o 
   2   0   4     5397.98     5353.46    149.36 o 
   3   0   4     2024.12     1896.35     31.42 o 
   4   0   4     1420.44     1328.85     84.70 o 
   5   0   4     2915.90     2834.05    209.61 o 
   6   0   4     1346.30     1380.67     99.39 o 
   7   0   4      290.27      321.77     51.44 o 
 -10   1   4      299.68      294.43      7.04 o 
  -9   1   4       69.71       86.47      3.81 o 
  -8   1   4      226.67      223.11      5.08 o 
  -7   1   4      340.40      315.00      7.18 o 
  -6   1   4      506.50      518.52     10.72 o 
  -5   1   4      534.22      628.80     14.58 o 
  -4   1   4     1836.25     1890.72     66.89 o 
  -3   1   4     9593.77    11490.04    240.74 o 
  -2   1   4     4456.99     5110.40     95.60 o 
  -1   1   4       12.24       19.74      6.83 o 
   0   1   4      453.21      435.66     15.65 o 
   1   1   4      130.32      113.51     10.34 o 
   2   1   4      198.18      159.52      9.93 o 
   3   1   4      238.92      250.54      9.21 o 
   4   1   4        3.28        0.61      2.00 o 
   5   1   4      129.33      129.64     23.35 o 
   6   1   4       34.76       21.44     19.45 o 
   7   1   4      133.27      122.88     27.56 o 
 -10   2   4       33.93       34.96      2.09 o 
  -9   2   4        0.91        2.91      1.67 o 
  -8   2   4      203.86      190.33      5.49 o 
  -7   2   4     2267.20     2317.98     39.03 o 
  -6   2   4     1146.12     1013.63     18.62 o 
  -5   2   4      969.32      887.27     27.74 o 
  -4   2   4     8878.66     9469.64    168.31 o 
  -3   2   4    13567.26    15634.31    361.74 o 
  -2   2   4     2171.09     2172.58     31.35 o 
  -1   2   4      462.32      385.56      8.28 o 
   0   2   4      758.74      639.08     12.59 o 
   1   2   4     1448.64     1585.87     25.10 o 
   2   2   4      162.09      109.13     12.13 o 
   3   2   4     3798.20     3868.97     77.06 o 
   4   2   4       21.58       30.70      6.92 o 
   5   2   4        4.64        3.19     10.96 o 
   6   2   4     1090.35     1112.95     62.38 o 
   7   2   4      171.98      191.86     30.56 o 
 -10   3   4     1158.11     1258.04     29.93 o 
  -9   3   4      625.63      640.51     15.75 o 
  -8   3   4      180.92      169.10      9.38 o 
  -7   3   4     4309.70     4379.96     86.09 o 
  -6   3   4      473.10      442.51     11.36 o 
  -5   3   4      203.70      273.98      8.52 o 
  -4   3   4     1342.67     1365.80     18.77 o 
  -3   3   4    16556.75    20033.07    400.50 o 
  -2   3   4     2008.57     2204.16     51.91 o 
  -1   3   4     8805.87     9337.16    194.57 o 
   0   3   4    14877.41    16538.22    416.91 o 
   1   3   4     1372.34     1237.36     21.70 o 
   2   3   4     1873.71     1817.37     49.23 o 
   3   3   4       24.95       31.71      3.61 o 
   4   3   4      146.65      154.45      4.14 o 
   5   3   4      202.75      184.26      8.16 o 
   6   3   4      971.52      954.89     65.96 o 
   7   3   4      460.01      429.81     34.11 o 
 -10   4   4       22.44       21.09      3.56 o 
  -9   4   4      308.10      311.67      7.11 o 
  -8   4   4        0.48        0.73      6.53 o 
  -7   4   4        6.01       -8.67     12.99 o 
  -6   4   4       41.99       37.14      4.93 o 
  -5   4   4      718.48      822.21     14.27 o 
  -4   4   4     3684.63     4009.57     61.23 o 
  -3   4   4     6680.41     7410.10    138.37 o 
  -2   4   4       50.08       57.02      2.66 o 
  -1   4   4    16902.10    19138.78    388.20 o 
   0   4   4     2485.94     2542.19     40.37 o 
   1   4   4      264.94      265.42      7.03 o 
   2   4   4      238.27      244.04     25.15 o 
   3   4   4      443.89      455.00     12.55 o 
   4   4   4       30.00       37.40      4.84 o 
   5   4   4        6.73        7.91      3.32 o 
   6   4   4      212.33      208.79      9.15 o 
   7   4   4        0.12        3.00     14.90 o 
 -10   5   4      115.85      148.37     15.93 o 
  -9   5   4     1740.04     1812.41     47.01 o 
  -8   5   4      403.82      401.37     16.48 o 
  -7   5   4        9.35       10.60      4.00 o 
  -6   5   4       15.44       11.50      2.82 o 
  -5   5   4      387.56      439.68     10.07 o 
  -4   5   4      934.46      872.10     12.59 o 
  -3   5   4     1978.39     1971.35     28.93 o 
  -2   5   4     9771.85    10661.34    229.71 o 
  -1   5   4    10508.64    11254.94    221.21 o 
   0   5   4     7328.10     7519.16    143.07 o 
   1   5   4    13730.51    15521.52    400.13 o 
   2   5   4      941.38      830.52     24.04 o 
   3   5   4      441.83      480.08     14.27 o 
   4   5   4      572.79      556.90     13.96 o 
   5   5   4      753.21      758.95     18.63 o 
   6   5   4      931.15      848.50     32.41 o 
   7   5   4      195.92      240.67     27.33 o 
 -10   6   4        0.67        8.56      6.92 o 
  -9   6   4        0.60       -5.32      3.55 o 
  -8   6   4      286.28      340.49     18.72 o 
  -7   6   4     1443.28     1466.78     28.62 o 
  -6   6   4      739.03      762.55     16.49 o 
  -5   6   4      356.57      313.91      7.40 o 
  -4   6   4       32.64       54.95      3.94 o 
  -3   6   4      717.41      633.98     10.90 o 
  -2   6   4     4919.65     5286.96     77.81 o 
  -1   6   4      632.61      768.88     14.89 o 
   0   6   4      115.18      116.78      5.26 o 
   1   6   4     1555.29     1580.35     23.92 o 
   2   6   4     1780.82     1792.95     31.91 o 
   3   6   4     2745.18     2693.71     52.36 o 
   4   6   4     3114.90     3158.99     63.01 o 
   5   6   4      403.00      409.17     15.97 o 
   6   6   4      150.64      145.89      8.79 o 
   7   6   4        0.57       -5.82     20.51 o 
 -10   7   4       35.66       24.30     12.57 o 
  -9   7   4       18.44       13.05      5.31 o 
  -8   7   4      429.81      433.60     14.54 o 
  -7   7   4       27.18       21.27      6.42 o 
  -6   7   4       25.78       30.73      3.86 o 
  -5   7   4      584.24      634.27     12.57 o 
  -4   7   4      247.72      234.96      9.34 o 
  -3   7   4       90.34      127.40      5.49 o 
  -2   7   4     1842.40     1941.45     29.55 o 
  -1   7   4       63.13       52.18      3.41 o 
   0   7   4     1233.39     1165.23     18.88 o 
   1   7   4     2010.33     2151.80     33.41 o 
   2   7   4       93.56       93.70      4.43 o 
   3   7   4      101.99       93.78      5.87 o 
   4   7   4       44.99       39.64      7.12 o 
   5   7   4       22.53       15.23      5.55 o 
   6   7   4       73.16       56.98      4.81 o 
  -9   8   4       70.07       61.18     16.88 o 
  -8   8   4      290.09      317.90     13.45 o 
  -7   8   4      120.79      111.23      6.45 o 
  -6   8   4      559.53      546.65     14.73 o 
  -5   8   4     3043.25     3113.24     48.70 o 
  -4   8   4     2475.61     2455.38     35.65 o 
  -3   8   4     3555.72     3487.13     50.55 o 
  -2   8   4     2108.43     1999.53     29.81 o 
  -1   8   4      353.42      337.56      8.99 o 
   0   8   4       84.94       89.19      5.89 o 
   1   8   4      387.38      319.67     14.85 o 
   2   8   4     1496.11     1421.79     28.40 o 
   3   8   4     1893.68     1809.15     28.50 o 
   4   8   4     5343.47     5323.25    124.14 o 
   5   8   4      634.79      593.23     19.69 o 
   6   8   4        9.59       14.04      5.84 o 
  -9   9   4      304.75      258.73     33.65 o 
  -8   9   4      568.46      612.46     25.90 o 
  -7   9   4      629.23      629.74     16.04 o 
  -6   9   4       84.08       81.76      6.15 o 
  -5   9   4       86.95       92.99      6.36 o 
  -4   9   4      406.84      450.73     10.43 o 
  -3   9   4      984.62     1051.59     19.97 o 
  -2   9   4     4195.82     4436.49     69.60 o 
  -1   9   4     2190.99     2131.82     30.71 o 
   0   9   4      664.89      682.26     12.70 o 
   1   9   4      241.20      231.66     20.65 o 
   2   9   4      357.95      329.22     12.48 o 
   3   9   4      152.92      158.56      8.28 o 
   4   9   4      294.89      284.82     13.98 o 
   5   9   4      371.68      338.63     15.40 o 
   6   9   4      111.94      106.06      8.00 o 
  -9  10   4        2.89        9.77      6.82 o 
  -8  10   4      273.90      273.87     28.09 o 
  -7  10   4       50.51       58.51      5.67 o 
  -6  10   4       13.14       18.49      4.22 o 
  -5  10   4     3654.32     3773.66     70.19 o 
  -4  10   4      385.63      377.27      9.38 o 
  -3  10   4      143.12      123.34      5.44 o 
  -2  10   4       16.88       20.35      4.56 o 
  -1  10   4       24.08       25.75      3.47 o 
   0  10   4       38.59       45.09      4.70 o 
   1  10   4      205.87      194.40      9.47 o 
   2  10   4      979.04     1000.89     19.17 o 
   3  10   4        7.57       11.50      3.48 o 
   4  10   4      129.03      138.21      6.55 o 
   5  10   4      228.38      230.51     10.58 o 
   6  10   4       22.71       23.84      5.17 o 
  -9  11   4      435.49      467.83     33.88 o 
  -8  11   4     1190.38     1305.90     79.64 o 
  -7  11   4        6.53        6.63      3.56 o 
  -6  11   4      246.23      276.86      9.79 o 
  -5  11   4        3.88        4.91      3.55 o 
  -4  11   4     1000.07     1050.89     21.14 o 
  -3  11   4      178.60      164.64      6.62 o 
  -2  11   4     2489.92     2335.56     37.37 o 
  -1  11   4     2824.17     2774.87     51.47 o 
   0  11   4     1222.04     1171.36     28.05 o 
   1  11   4     2618.39     2571.29     59.43 o 
   2  11   4      371.18      352.47     12.01 o 
   3  11   4        5.56        7.88      3.74 o 
   4  11   4       24.80       11.61      3.57 o 
   5  11   4      154.73      154.94     10.03 o 
  -8  12   4       48.71       47.62      8.37 o 
  -7  12   4       60.02       70.25     11.19 o 
  -6  12   4      116.08      126.47      8.47 o 
  -5  12   4      190.79      200.88      8.94 o 
  -4  12   4      314.10      299.10      9.93 o 
  -3  12   4      656.81      645.81     15.34 o 
  -2  12   4        2.73        1.00      3.74 o 
  -1  12   4      698.33      685.92     20.40 o 
   0  12   4       16.64       15.34      5.76 o 
   1  12   4      747.36      708.23     21.77 o 
   2  12   4      109.84      115.39      9.16 o 
   3  12   4      211.50      188.91     10.69 o 
   4  12   4       11.92       15.12      3.25 o 
   5  12   4        1.68        3.36      5.77 o 
  -8  13   4       88.25      112.73     15.29 o 
  -7  13   4      102.21      103.19     11.20 o 
  -6  13   4       78.81       77.05     12.00 o 
  -5  13   4      144.24      139.81      8.68 o 
  -4  13   4      186.05      184.77     12.01 o 
  -3  13   4      140.82      144.14      8.82 o 
  -2  13   4     1664.31     1704.80     38.16 o 
  -1  13   4      634.16      614.36     19.29 o 
   0  13   4     1038.87     1117.15     33.22 o 
   1  13   4      823.82      746.79     18.31 o 
   2  13   4        2.74        0.58      4.18 o 
   3  13   4      280.48      265.67      8.67 o 
   4  13   4        1.51        4.81      3.60 o 
   5  13   4       42.84       45.51     12.45 o 
  -8  14   4       54.81       48.44      9.75 o 
  -7  14   4      741.09      770.13     35.07 o 
  -6  14   4     2154.72     2166.55    101.44 o 
  -5  14   4     1379.57     1433.12     52.38 o 
  -4  14   4      546.01      542.71     22.02 o 
  -3  14   4     1244.44     1193.30     34.21 o 
  -2  14   4       56.36       51.77      8.08 o 
  -1  14   4      876.79      835.88     26.98 o 
   0  14   4     1183.29     1187.55     37.52 o 
   1  14   4      491.78      500.95     14.99 o 
   2  14   4      229.87      252.89      9.98 o 
   3  14   4       10.79       10.47      4.76 o 
   4  14   4      209.07      191.36     29.62 o 
  -7  15   4      477.97      484.98     24.64 o 
  -6  15   4       92.18       81.74     10.77 o 
  -5  15   4      184.23      151.73     11.00 o 
  -4  15   4       69.51       61.04      9.76 o 
  -3  15   4       31.21       31.32      7.60 o 
  -2  15   4       44.20       41.47     11.02 o 
  -1  15   4       66.33       67.06      9.08 o 
   0  15   4      239.62      252.88     13.43 o 
   1  15   4      185.10      179.82     11.14 o 
   2  15   4       31.61       28.08      5.25 o 
   3  15   4        0.08        1.44      2.94 o 
   4  15   4       27.38       24.50      4.85 o 
  -7  16   4      239.53      220.54     16.60 o 
  -6  16   4      706.45      695.97     50.45 o 
  -5  16   4      440.92      442.22     23.96 o 
  -4  16   4      938.47      862.90     40.65 o 
  -3  16   4      444.79      441.80     20.37 o 
  -2  16   4      147.58      138.19     11.14 o 
  -1  16   4        5.02        0.98      4.65 o 
   0  16   4       65.75       75.72      9.14 o 
   1  16   4       28.49       31.00      6.28 o 
   2  16   4      428.55      430.73     16.49 o 
   3  16   4      431.85      436.39     33.43 o 
  -6  17   4       47.52       44.97      6.30 o 
  -5  17   4       40.39       34.31      5.42 o 
  -4  17   4      318.67      268.88     19.56 o 
  -3  17   4        1.85        1.39      3.90 o 
  -2  17   4       19.12       19.93      5.53 o 
  -1  17   4      343.18      338.11     18.72 o 
   0  17   4      924.08      980.35     30.47 o 
   1  17   4      601.76      594.56     43.87 o 
   2  17   4       23.69       19.24      5.84 o 
   3  17   4      109.86      108.09     19.09 o 
  -5  18   4       21.15       21.89      5.32 o 
  -4  18   4      111.44       95.54      8.81 o 
  -3  18   4      153.33      154.52     11.04 o 
  -2  18   4        5.28        5.00      4.72 o 
  -1  18   4        1.63        8.16      6.21 o 
   0  18   4      286.25      300.65     14.15 o 
   1  18   4      119.24      136.08     12.10 o 
   2  18   4      180.51      189.24     14.00 o 
  -4  19   4       84.14       38.35     10.69 o 
  -3  19   4      745.94      705.24     50.13 o 
  -2  19   4      705.58      713.15     27.11 o 
  -1  19   4     1013.50      988.33     48.83 o 
   0  19   4      786.37      794.62     27.92 o 
 -11   1   5      502.11      543.28     26.63 o 
 -10   1   5      694.83      774.43     14.74 o 
  -9   1   5       46.02       60.47      3.32 o 
  -8   1   5      291.20      291.21      6.47 o 
  -7   1   5      195.30      193.73      6.27 o 
  -6   1   5      805.64      753.97     16.97 o 
  -5   1   5       55.62       41.47      4.14 o 
  -4   1   5     1025.23      913.83     16.69 o 
  -3   1   5     3231.45     2908.02     50.94 o 
  -2   1   5      570.67      618.14     16.07 o 
  -1   1   5     1313.04     1298.16     28.38 o 
   0   1   5     1205.70     1069.73     23.16 o 
   1   1   5     2404.53     2299.41     47.77 o 
   2   1   5      869.50      827.14     24.58 o 
   3   1   5      538.33      565.75     22.66 o 
   4   1   5       91.01       86.74     16.18 o 
   5   1   5     1284.07     1317.97     82.29 o 
   6   1   5     1039.17     1129.43     67.46 o 
 -10   2   5      177.06      166.78      6.70 o 
  -9   2   5      493.16      450.84      9.96 o 
  -8   2   5      567.32      551.91     11.75 o 
  -7   2   5     3531.09     3664.69     68.13 o 
  -6   2   5     2977.53     2822.47     69.72 o 
  -5   2   5     2062.84     1995.11     38.37 o 
  -4   2   5      209.39      212.04      5.57 o 
  -3   2   5     2068.57     2210.31     39.03 o 
  -2   2   5      932.30      970.53     21.10 o 
  -1   2   5        4.33        4.00      3.74 o 
   0   2   5     3352.75     2989.07     47.21 o 
   1   2   5       11.05        8.68      1.81 o 
   2   2   5     1683.16     1556.02     46.38 o 
   3   2   5      191.18      196.10      8.76 o 
   4   2   5      615.64      566.55     15.85 o 
   5   2   5      877.94      919.82     55.00 o 
   6   2   5      131.14      144.15     31.86 o 
 -10   3   5      143.53      162.14      5.72 o 
  -9   3   5     1678.97     1773.65     34.71 o 
  -8   3   5      132.45      111.92      4.56 o 
  -7   3   5        4.98        8.44      3.17 o 
  -6   3   5      439.93      426.65      8.70 o 
  -5   3   5      649.44      660.86     13.95 o 
  -4   3   5       44.46       57.11      2.59 o 
  -3   3   5      311.24      355.81     11.12 o 
  -2   3   5        1.98        1.94      1.62 o 
  -1   3   5     2506.58     2394.17     43.50 o 
   0   3   5     2123.95     2071.99     41.86 o 
   1   3   5        0.66        6.18      2.96 o 
   2   3   5      125.68      149.70     22.28 o 
   3   3   5      490.86      506.31     10.39 o 
   4   3   5       40.65       31.11      4.19 o 
   5   3   5      109.63       94.21      7.47 o 
   6   3   5       93.71      112.37     26.20 o 
 -10   4   5        9.51        7.99      3.34 o 
  -9   4   5      149.38      137.42      5.05 o 
  -8   4   5     1592.79     1580.88     32.41 o 
  -7   4   5     3284.00     3427.93     64.49 o 
  -6   4   5     3532.37     3563.51     58.57 o 
  -5   4   5     1244.64     1149.15     18.33 o 
  -4   4   5     9333.07     9920.54    176.99 o 
  -3   4   5     4745.84     4861.48     87.29 o 
  -2   4   5     3471.79     3529.70    114.10 o 
  -1   4   5     4428.09     4499.77     84.96 o 
   0   4   5     3891.90     3698.86     67.76 o 
   1   4   5     2201.20     1978.59     36.55 o 
   2   4   5     2678.66     2627.14     87.14 o 
   3   4   5     4848.85     4776.91     97.66 o 
   4   4   5      462.99      465.57     15.65 o 
   5   4   5      646.69      612.55     26.20 o 
   6   4   5      131.84      117.40     26.56 o 
 -10   5   5      262.19      294.24      7.88 o 
  -9   5   5      167.13      157.91      7.03 o 
  -8   5   5       84.53      114.34      9.17 o 
  -7   5   5     1144.95     1135.58     27.85 o 
  -6   5   5       46.20       47.47      4.55 o 
  -5   5   5        1.09        3.87      2.51 o 
  -4   5   5    23034.61    26775.79    610.52 o 
  -3   5   5        2.90       12.79      3.28 o 
  -2   5   5        6.09        6.50      1.66 o 
  -1   5   5    17128.32    19763.54    419.52 o 
   0   5   5      770.77      892.04     13.59 o 
   1   5   5      572.51      559.88     11.51 o 
   2   5   5       24.80       22.54      4.41 o 
   3   5   5        0.22       -1.06      2.65 o 
   4   5   5     1313.02     1187.51     33.63 o 
   5   5   5       74.12       75.37      6.02 o 
   6   5   5      355.10      325.54     25.47 o 
 -10   6   5        7.23        6.80      3.36 o 
  -9   6   5     1117.03     1138.81     25.89 o 
  -8   6   5      586.95      646.52     18.36 o 
  -7   6   5       24.54       26.64      7.06 o 
  -6   6   5     1149.86     1187.22     22.93 o 
  -5   6   5     1420.98     1399.56     23.12 o 
  -4   6   5     5541.15     5684.92     96.20 o 
  -3   6   5     1070.05     1045.44     27.71 o 
  -2   6   5     3153.53     3513.24     54.27 o 
  -1   6   5     4609.73     5188.57     91.75 o 
   0   6   5        2.83       15.36      2.60 o 
   1   6   5     3235.85     2980.78     56.21 o 
   2   6   5     1517.91     1493.42     40.98 o 
   3   6   5     2538.52     2512.76     48.84 o 
   4   6   5     1514.10     1533.25     38.81 o 
   5   6   5      231.95      214.70     10.93 o 
   6   6   5        2.90       13.33     10.14 o 
 -10   7   5      382.13      388.32     14.93 o 
  -9   7   5      996.18     1087.94     29.36 o 
  -8   7   5       18.31       17.48      4.88 o 
  -7   7   5       47.59       57.00      5.01 o 
  -6   7   5       54.87       64.45      6.27 o 
  -5   7   5     1336.48     1340.12     19.74 o 
  -4   7   5     7020.09     7400.96    131.99 o 
  -3   7   5    10357.55    11591.48    230.31 o 
  -2   7   5    19816.54    21822.80    535.80 o 
  -1   7   5     2940.16     2966.89     51.31 o 
   0   7   5     1264.80     1264.41     20.62 o 
   1   7   5       12.50       22.30      2.82 o 
   2   7   5        2.84        1.07      6.70 o 
   3   7   5       13.16       21.85      5.60 o 
   4   7   5     1354.22     1304.56     30.60 o 
   5   7   5     1547.48     1498.82     39.31 o 
   6   7   5      112.44      107.72     17.29 o 
 -10   8   5        0.15       -1.74      5.06 o 
  -9   8   5       80.48       86.21     10.89 o 
  -8   8   5       97.33       83.49      8.31 o 
  -7   8   5      108.59      118.71      7.81 o 
  -6   8   5      253.93      248.01      9.33 o 
  -5   8   5       63.50       63.93      4.86 o 
  -4   8   5      333.75      366.18      9.96 o 
  -3   8   5      773.91      759.16     12.60 o 
  -2   8   5      625.38      704.90     13.31 o 
  -1   8   5     1338.28     1400.48     22.65 o 
   0   8   5        0.42        0.05      1.98 o 
   1   8   5      660.29      753.26     13.37 o 
   2   8   5      622.20      642.29     16.03 o 
   3   8   5       79.12       87.16      8.28 o 
   4   8   5      304.70      287.25     14.22 o 
   5   8   5        2.95        9.62      5.17 o 
   6   8   5        0.39        4.05      4.39 o 
 -10   9   5      367.59      330.44     31.68 o 
  -9   9   5      208.43      232.09     14.05 o 
  -8   9   5      693.83      706.75     23.84 o 
  -7   9   5      240.51      264.83     11.54 o 
  -6   9   5      462.01      497.18     11.42 o 
  -5   9   5     1826.36     1915.05     29.98 o 
  -4   9   5     2053.88     2015.50     30.89 o 
  -3   9   5     2052.66     2071.09     31.80 o 
  -2   9   5     2643.82     2632.76     42.84 o 
  -1   9   5     2935.44     2912.73     52.69 o 
   0   9   5     1731.79     1690.89     30.44 o 
   1   9   5      266.81      262.92     11.94 o 
   2   9   5       12.47       12.30      4.54 o 
   3   9   5       11.72       12.87      4.47 o 
   4   9   5       50.29       64.81      9.02 o 
   5   9   5      163.09      148.84     11.72 o 
  -9  10   5       45.17       50.16      7.73 o 
  -8  10   5      980.25     1004.33     29.99 o 
  -7  10   5      773.40      814.11     17.17 o 
  -6  10   5      682.88      706.49     27.60 o 
  -5  10   5     2171.01     2226.53     38.94 o 
  -4  10   5     1928.34     1914.36     32.58 o 
  -3  10   5     2047.18     2108.67     34.31 o 
  -2  10   5       25.68       27.71      3.19 o 
  -1  10   5      474.59      479.63     13.35 o 
   0  10   5      144.84      147.33      6.64 o 
   1  10   5      192.81      187.98      9.27 o 
   2  10   5     1057.34     1064.62     27.33 o 
   3  10   5     1736.05     1739.12     32.87 o 
   4  10   5     1053.25     1074.20     29.76 o 
   5  10   5      114.13      108.81      7.99 o 
  -9  11   5        2.83        1.46      6.96 o 
  -8  11   5       19.06       19.99      5.29 o 
  -7  11   5        9.25        9.47      4.82 o 
  -6  11   5      634.98      637.13     15.33 o 
  -5  11   5     1811.22     1828.29     33.86 o 
  -4  11   5      453.62      435.31     10.35 o 
  -3  11   5       57.88       57.03      4.86 o 
  -2  11   5      417.60      378.36     11.52 o 
  -1  11   5      244.04      279.45      8.82 o 
   0  11   5      115.57      118.14      8.00 o 
   1  11   5      993.14      982.08     31.84 o 
   2  11   5        9.41       10.35      4.18 o 
   3  11   5      184.37      193.68      7.54 o 
   4  11   5       26.74       24.42      8.57 o 
   5  11   5       51.53       56.96      6.68 o 
  -9  12   5      340.09      365.62     38.32 o 
  -8  12   5      474.52      527.78     26.94 o 
  -7  12   5      878.33      917.84     27.24 o 
  -6  12   5     1117.11     1168.80     30.39 o 
  -5  12   5      223.44      243.35      9.35 o 
  -4  12   5       89.31       95.74      7.44 o 
  -3  12   5      836.07      774.74     16.48 o 
  -2  12   5       95.07       93.81      6.14 o 
  -1  12   5       33.06       44.93      5.65 o 
   0  12   5      970.78      960.24     26.61 o 
   1  12   5     3160.33     3149.43     82.84 o 
   2  12   5     2107.22     2148.04     44.35 o 
   3  12   5      921.34      909.99     23.60 o 
   4  12   5      955.58      979.95     31.77 o 
   5  12   5      181.82      180.12     10.73 o 
  -8  13   5       54.38       51.12      7.19 o 
  -7  13   5      122.51      120.01      9.22 o 
  -6  13   5      506.29      480.50     16.55 o 
  -5  13   5     1346.72     1289.83     42.90 o 
  -4  13   5        3.79        7.36      3.24 o 
  -3  13   5       47.27       46.26      5.29 o 
  -2  13   5        9.72       14.95      7.20 o 
  -1  13   5        8.37        7.84      5.58 o 
   0  13   5      553.34      559.94     19.31 o 
   1  13   5       22.88        6.56      6.39 o 
   2  13   5      237.11      228.81     10.42 o 
   3  13   5       15.60       16.71      4.19 o 
   4  13   5       25.85       18.93      3.54 o 
  -8  14   5       97.77      103.75     12.98 o 
  -7  14   5      195.73      185.71     12.29 o 
  -6  14   5      104.08      104.90      7.44 o 
  -5  14   5       95.63       93.74      8.56 o 
  -4  14   5      541.67      515.60     20.27 o 
  -3  14   5        0.33       -5.24      5.22 o 
  -2  14   5      541.15      525.02     17.66 o 
  -1  14   5       51.08       44.19      8.45 o 
   0  14   5       62.22       72.70     14.12 o 
   1  14   5      245.24      250.69     11.15 o 
   2  14   5      673.10      668.75     20.26 o 
   3  14   5      141.70      150.12      7.50 o 
   4  14   5      101.71       78.72     14.71 o 
  -7  15   5        1.98       -0.48      5.08 o 
  -6  15   5       40.46       33.58      6.51 o 
  -5  15   5      436.30      401.55     21.57 o 
  -4  15   5      501.17      436.19     20.43 o 
  -3  15   5      314.85      328.25     17.71 o 
  -2  15   5      446.16      422.23     19.37 o 
  -1  15   5       48.12       57.78     10.23 o 
   0  15   5      982.33     1042.02     39.23 o 
   1  15   5      228.83      210.62     10.77 o 
   2  15   5       11.40       13.32      5.78 o 
   3  15   5        1.56        0.92      4.08 o 
  -7  16   5        6.88        3.12      6.88 o 
  -6  16   5       34.34       28.29      8.21 o 
  -5  16   5       16.54       17.66      6.03 o 
  -4  16   5       29.25       22.58      5.56 o 
  -3  16   5      434.08      370.53     25.45 o 
  -2  16   5       50.86       36.04      8.98 o 
  -1  16   5       48.59       49.13     10.32 o 
   0  16   5       41.31       42.74      8.94 o 
   1  16   5       10.18       10.77      6.03 o 
   2  16   5        8.14        9.01      6.19 o 
   3  16   5      116.52      119.41     19.02 o 
  -6  17   5       41.42       32.94      6.90 o 
  -5  17   5        2.07        8.11      5.27 o 
  -4  17   5      290.95      251.58     22.41 o 
  -3  17   5      821.49      778.91     54.68 o 
  -2  17   5      288.72      323.23     21.47 o 
  -1  17   5      621.11      629.72     22.17 o 
   0  17   5      483.49      512.33     22.58 o 
   1  17   5      283.11      306.43     16.30 o 
   2  17   5       41.50       31.32      9.51 o 
  -5  18   5      467.24      430.31     45.55 o 
  -4  18   5      360.28      308.49     30.89 o 
  -3  18   5        1.29       -1.48      4.89 o 
  -2  18   5       29.10       18.41      7.00 o 
  -1  18   5        0.85        1.45      5.04 o 
   0  18   5      214.90      227.23     20.28 o 
   1  18   5      545.03      562.34     45.25 o 
  -4  19   5       44.46       37.81      7.28 o 
  -3  19   5        0.20        1.76      5.27 o 
  -2  19   5       26.87       18.09      6.21 o 
  -1  19   5        6.39        5.98      6.90 o 
   0  19   5        8.58        5.45      6.01 o 
 -11   0   6      104.78      114.63      6.13 o 
 -10   0   6      247.52      243.82      9.13 o 
  -9   0   6      724.63      679.55     19.50 o 
  -8   0   6     1275.26     1334.99     27.87 o 
  -7   0   6      914.06      847.74     79.28 o 
  -6   0   6     2082.59     2137.92     76.58 o 
  -5   0   6    15082.58    16730.28    575.64 o 
  -4   0   6     2261.85     2328.96     57.42 o 
  -3   0   6      375.06      403.61     15.75 o 
  -2   0   6     1568.05     1475.27     50.18 o 
  -1   0   6     2423.13     2325.33     73.17 o 
   0   0   6     3743.62     3337.89    104.82 o 
   1   0   6    12701.29    12531.41    426.87 o 
   2   0   6    10289.29    11028.06    408.78 o 
   3   0   6       89.00      130.95     21.44 o 
   4   0   6      797.27      748.35    109.06 o 
   5   0   6       11.24       11.22     24.36 o 
   6   0   6        3.41      -25.53     29.39 o 
 -11   1   6      284.68      292.08      9.51 o 
 -10   1   6       23.44       30.16      3.81 o 
  -9   1   6      128.80      130.43      6.58 o 
  -8   1   6        0.35        1.42      2.11 o 
  -7   1   6       96.04       97.21      5.27 o 
  -6   1   6        4.74        5.14      3.95 o 
  -5   1   6     1882.60     2012.24     43.76 o 
  -4   1   6      120.69      133.69      6.10 o 
  -3   1   6       35.74       58.37      5.69 o 
  -2   1   6      591.42      490.89     17.99 o 
  -1   1   6     1040.85      943.49     23.94 o 
   0   1   6       75.17       92.67      9.45 o 
   1   1   6     1829.42     1955.16     43.75 o 
   2   1   6      105.37      103.35      4.72 o 
   3   1   6      142.99      139.98      5.53 o 
   4   1   6       20.52        7.35      9.41 o 
   5   1   6     1004.84     1037.98     64.52 o 
   6   1   6      180.47      183.10     54.02 o 
 -11   2   6      277.05      280.78      9.37 o 
 -10   2   6        9.50        9.52      4.53 o 
  -9   2   6      117.81      121.66      5.20 o 
  -8   2   6     1401.85     1399.07     39.31 o 
  -7   2   6     1826.82     1875.71     58.72 o 
  -6   2   6     1615.79     1478.05     31.33 o 
  -5   2   6       30.77       14.03      3.61 o 
  -4   2   6      586.40      564.45      8.57 o 
  -3   2   6       99.60      105.29      6.87 o 
  -2   2   6     1473.99     1525.13     30.76 o 
  -1   2   6     2518.50     2623.81     49.78 o 
   0   2   6     6297.28     6634.37    146.82 o 
   1   2   6     6411.78     6454.34    115.37 o 
   2   2   6      346.58      310.85     22.24 o 
   3   2   6     1111.60     1128.43     20.84 o 
   4   2   6       55.36       48.11      4.48 o 
   5   2   6      133.40      116.58     34.26 o 
   6   2   6      120.00      131.92     29.99 o 
 -11   3   6      333.15      348.92     10.81 o 
 -10   3   6      347.20      332.96     10.02 o 
  -9   3   6        2.79        3.67      2.79 o 
  -8   3   6        0.02       -1.37      3.08 o 
  -7   3   6      551.45      551.59     12.84 o 
  -6   3   6      349.40      399.31      9.60 o 
  -5   3   6     3900.03     3945.08     60.32 o 
  -4   3   6     3648.70     3896.21     55.50 o 
  -3   3   6     1622.56     1439.08     28.66 o 
  -2   3   6     5159.33     5153.52     82.80 o 
  -1   3   6     2060.25     2122.23     33.79 o 
   0   3   6      484.54      432.55     10.79 o 
   1   3   6      133.99      130.93      6.10 o 
   2   3   6      562.52      485.46     27.57 o 
   3   3   6       27.72       26.99      3.24 o 
   4   3   6     1440.39     1401.50     30.39 o 
   5   3   6     1383.99     1176.27    149.73 o 
   6   3   6      565.28      640.22     86.92 o 
 -11   4   6       41.15       46.14      6.98 o 
 -10   4   6        0.20        4.46      2.22 o 
  -9   4   6        5.17        4.08      3.36 o 
  -8   4   6        2.45        5.97      3.42 o 
  -7   4   6      138.70      152.98      6.27 o 
  -6   4   6       32.71       29.52      3.79 o 
  -5   4   6     1343.18     1590.12     23.25 o 
  -4   4   6      365.86      389.99     13.68 o 
  -3   4   6     3437.95     3764.78     94.34 o 
  -2   4   6     2086.38     2240.14     59.86 o 
  -1   4   6       33.56       55.47      4.27 o 
   0   4   6     1660.99     1775.87     34.19 o 
   1   4   6      330.74      325.73     12.11 o 
   2   4   6       14.11       17.80      2.29 o 
   3   4   6      474.36      488.05     17.70 o 
   4   4   6        7.11        8.39      2.26 o 
   5   4   6       67.33       63.68     16.87 o 
   6   4   6        0.65       -9.44     13.27 o 
 -10   5   6      413.11      420.46     10.32 o 
  -9   5   6      279.38      313.55     15.10 o 
  -8   5   6      103.04      118.05      8.62 o 
  -7   5   6        2.43        2.75      3.13 o 
  -6   5   6     1160.45     1159.69     20.83 o 
  -5   5   6     4808.69     5056.36     81.65 o 
  -4   5   6     4877.55     4834.01     94.55 o 
  -3   5   6     4544.02     4433.73     82.62 o 
  -2   5   6     7019.40     7260.87    127.16 o 
  -1   5   6     9333.25    10404.35    244.65 o 
   0   5   6     1002.22     1038.76     23.76 o 
   1   5   6      445.47      482.83     13.21 o 
   2   5   6      600.39      614.34     12.23 o 
   3   5   6      148.83      142.58      5.85 o 
   4   5   6      280.55      249.70     14.23 o 
   5   5   6      310.66      275.86      8.13 o 
   6   5   6      493.48      546.20     49.21 o 
 -10   6   6      270.07      287.87      8.29 o 
  -9   6   6      797.51      841.10     21.76 o 
  -8   6   6     1643.59     1689.80     34.77 o 
  -7   6   6     2451.86     2733.89     51.75 o 
  -6   6   6     1063.66     1048.00     18.92 o 
  -5   6   6        2.31        4.62      1.58 o 
  -4   6   6      859.02      842.12     21.57 o 
  -3   6   6      205.68      221.62     12.49 o 
  -2   6   6       14.84       14.97      3.05 o 
  -1   6   6     5939.15     5952.51     96.63 o 
   0   6   6     1051.05     1033.51     19.46 o 
   1   6   6     1163.30     1147.87     22.38 o 
   2   6   6     1407.28     1295.95     37.63 o 
   3   6   6      301.57      278.68      8.99 o 
   4   6   6      163.85      122.95      7.93 o 
   5   6   6      222.09      205.79      9.74 o 
 -10   7   6       15.10       14.72      4.56 o 
  -9   7   6       31.01       26.78      5.25 o 
  -8   7   6       90.16       91.04      6.60 o 
  -7   7   6       22.43       25.41      5.47 o 
  -6   7   6      338.84      333.38      9.22 o 
  -5   7   6      387.87      365.30      8.04 o 
  -4   7   6      419.76      491.53     17.25 o 
  -3   7   6     3181.44     3337.00     50.67 o 
  -2   7   6      117.54      116.05      4.48 o 
  -1   7   6      507.05      547.26     10.09 o 
   0   7   6       25.44       17.61      2.58 o 
   1   7   6        5.95        4.48      2.26 o 
   2   7   6      111.96      108.46     12.18 o 
   3   7   6       37.80       49.35      4.88 o 
   4   7   6      235.01      233.65     11.65 o 
   5   7   6        2.86       -1.99      5.57 o 
 -10   8   6      365.39      408.43     14.91 o 
  -9   8   6     1893.37     1998.60     69.92 o 
  -8   8   6      734.51      753.71     23.30 o 
  -7   8   6     1327.04     1379.89     35.04 o 
  -6   8   6     2318.34     2469.24     46.61 o 
  -5   8   6      854.80      863.39     17.54 o 
  -4   8   6       17.03       29.85      7.33 o 
  -3   8   6      862.46      817.90     31.08 o 
  -2   8   6     5346.14     5735.10    106.11 o 
  -1   8   6     3026.39     3109.40     55.61 o 
   0   8   6     1496.07     1416.22     21.81 o 
   1   8   6      982.98     1055.56     17.33 o 
   2   8   6      583.22      556.47     25.85 o 
   3   8   6     1192.11     1223.80     31.36 o 
   4   8   6       71.53       80.58      6.19 o 
   5   8   6       35.31       39.74      7.59 o 
 -10   9   6      167.92      194.51     12.03 o 
  -9   9   6       55.93       62.85     14.18 o 
  -8   9   6      216.19      220.25     10.09 o 
  -7   9   6       61.38       70.79      9.22 o 
  -6   9   6       25.56       13.97      4.27 o 
  -5   9   6      596.89      586.01     16.47 o 
  -4   9   6     1069.12     1044.52     23.53 o 
  -3   9   6     1873.18     1909.09     37.01 o 
  -2   9   6      357.68      374.29     16.72 o 
  -1   9   6       71.36       88.95      7.81 o 
   0   9   6      601.27      601.84     13.18 o 
   1   9   6       32.66       37.29      5.90 o 
   2   9   6      183.55      172.27     16.66 o 
   3   9   6      141.56      158.29     12.48 o 
   4   9   6      329.44      327.83     14.88 o 
   5   9   6       84.59       87.02      8.95 o 
  -9  10   6      120.57      140.13     13.98 o 
  -8  10   6      834.11      852.88     31.78 o 
  -7  10   6     1374.30     1380.22     30.29 o 
  -6  10   6        4.43        7.51      2.81 o 
  -5  10   6      453.01      465.52     11.21 o 
  -4  10   6      403.19      409.70      9.94 o 
  -3  10   6        1.39        6.52      3.34 o 
  -2  10   6       48.20       46.52      4.59 o 
  -1  10   6      191.61      196.25      8.61 o 
   0  10   6     1261.66     1334.77     24.97 o 
   1  10   6      222.74      251.51      9.19 o 
   2  10   6      164.72      168.52      7.92 o 
   3  10   6      920.28      864.02     26.11 o 
   4  10   6      312.11      319.04     16.27 o 
   5  10   6       42.05       37.19      5.45 o 
  -9  11   6      113.23      122.06     11.71 o 
  -8  11   6      144.59      144.72     10.42 o 
  -7  11   6      350.87      348.57     12.65 o 
  -6  11   6      385.99      413.71     13.76 o 
  -5  11   6      126.41      142.30      6.60 o 
  -4  11   6     1024.47     1001.81     17.96 o 
  -3  11   6     3607.95     3711.78     64.81 o 
  -2  11   6     1336.89     1445.12     27.89 o 
  -1  11   6     2427.23     2446.04     48.92 o 
   0  11   6      132.69      124.65     11.56 o 
   1  11   6        0.84        2.76      4.69 o 
   2  11   6        3.35        6.67      3.72 o 
   3  11   6      652.88      663.38     19.84 o 
   4  11   6      702.35      700.39     30.05 o 
  -9  12   6        1.95        1.57      4.19 o 
  -8  12   6      164.93      166.85     13.09 o 
  -7  12   6       33.50       44.74      3.97 o 
  -6  12   6        0.41       -0.29      2.88 o 
  -5  12   6      200.48      176.98      6.37 o 
  -4  12   6      480.20      501.09     15.19 o 
  -3  12   6       59.87       66.39     11.07 o 
  -2  12   6     1338.55     1312.67     31.18 o 
  -1  12   6      170.92      169.72      8.07 o 
   0  12   6      816.16      798.18     23.59 o 
   1  12   6        1.55        6.08      8.48 o 
   2  12   6      207.60      202.86      7.59 o 
   3  12   6       93.98       93.15      9.44 o 
   4  12   6       19.28       12.77      7.52 o 
  -8  13   6       23.12       17.10      5.22 o 
  -7  13   6      148.00      127.24      6.62 o 
  -6  13   6       30.61       34.31      4.43 o 
  -5  13   6      557.61      531.46     23.23 o 
  -4  13   6      444.11      433.80     12.55 o 
  -3  13   6      874.23      855.01     18.27 o 
  -2  13   6      320.40      315.34     23.72 o 
  -1  13   6      854.65      941.43     39.06 o 
   0  13   6      596.94      554.01     19.75 o 
   1  13   6        1.95        3.11      7.41 o 
   2  13   6      173.88      193.53     12.12 o 
   3  13   6      177.98      182.85      8.38 o 
   4  13   6       91.90       81.99     13.19 o 
  -8  14   6      656.12      602.14     60.57 o 
  -7  14   6      245.10      253.40     16.43 o 
  -6  14   6       46.85       52.69      6.02 o 
  -5  14   6       45.76       40.67      5.65 o 
  -4  14   6       61.18       51.98      4.64 o 
  -3  14   6       44.68       32.29      6.75 o 
  -2  14   6      946.85      986.35     37.40 o 
  -1  14   6      107.60      115.80     15.80 o 
   0  14   6        4.93        3.21      5.03 o 
   1  14   6      842.42      787.83     24.20 o 
   2  14   6      892.97      906.52     42.31 o 
   3  14   6      851.76      896.85     26.52 o 
  -7  15   6       10.58        6.96      4.31 o 
  -6  15   6       14.09        9.72      3.52 o 
  -5  15   6       25.71       19.42      4.71 o 
  -4  15   6      527.26      446.05     26.79 o 
  -3  15   6       33.90       35.84      6.48 o 
  -2  15   6      204.24      214.91     14.20 o 
  -1  15   6      283.82      286.68     21.47 o 
   0  15   6      163.10      165.89     13.43 o 
   1  15   6      149.44      139.01      9.10 o 
   2  15   6       22.91       32.37      5.76 o 
   3  15   6      174.15      186.19      8.71 o 
  -7  16   6      495.79      569.03     34.31 o 
  -6  16   6      482.15      494.26     21.25 o 
  -5  16   6      736.18      680.94     56.38 o 
  -4  16   6       14.45       18.17      6.61 o 
  -3  16   6      434.18      407.05     21.32 o 
  -2  16   6      210.01      225.90     18.41 o 
  -1  16   6      497.38      504.26     27.62 o 
   0  16   6      556.96      570.75     57.08 o 
   1  16   6     1551.35     1565.47     63.11 o 
   2  16   6      374.23      396.80     14.88 o 
  -6  17   6       40.95       38.77     13.12 o 
  -5  17   6      165.01      142.10     17.27 o 
  -4  17   6      475.34      399.85     38.60 o 
  -3  17   6      267.83      260.23     26.86 o 
  -2  17   6      283.38      269.96     15.13 o 
  -1  17   6      226.88      208.79     42.61 o 
   0  17   6      119.17      112.59     12.05 o 
   1  17   6        0.85        0.61      9.26 o 
  -5  18   6      324.04      296.24     29.98 o 
  -4  18   6      110.43       86.05     10.46 o 
  -3  18   6        0.83       -1.86      7.09 o 
  -2  18   6       21.48       18.56      6.27 o 
  -1  18   6       44.50       41.83      9.24 o 
   0  18   6      223.10      252.46     25.07 o 
  -3  19   6      270.04      228.80     28.60 o 
  -2  19   6      509.33      555.55     54.70 o 
 -11   1   7      535.22      635.53     13.58 o 
 -10   1   7      252.53      273.11      8.39 o 
  -9   1   7        3.28        4.50      3.47 o 
  -8   1   7      189.52      181.53      7.26 o 
  -7   1   7       39.77       30.61      5.03 o 
  -6   1   7     1324.55     1239.21     21.70 o 
  -5   1   7     9309.97     9946.63    220.57 o 
  -4   1   7     8875.35     9307.55    197.50 o 
  -3   1   7     2096.64     2091.23     41.33 o 
  -2   1   7      316.64      297.00     12.57 o 
  -1   1   7        3.59        7.36      5.33 o 
   0   1   7       68.28       64.58      8.76 o 
   1   1   7     2682.13     2664.86     67.52 o 
   2   1   7     2056.68     1951.14     36.19 o 
   3   1   7      288.62      288.02     27.49 o 
   4   1   7      742.09      732.74     84.64 o 
   5   1   7      692.02      724.65     59.86 o 
 -11   2   7       19.17       45.64      4.99 o 
 -10   2   7      698.45      740.28     17.04 o 
  -9   2   7      655.51      664.48     15.49 o 
  -8   2   7      349.32      362.90     12.10 o 
  -7   2   7        7.83       11.34      3.50 o 
  -6   2   7        3.58        8.82      3.39 o 
  -5   2   7        0.93        2.60      1.90 o 
  -4   2   7      327.68      367.04     10.41 o 
  -3   2   7      194.70      228.23      7.84 o 
  -2   2   7       95.58      117.57      9.87 o 
  -1   2   7      470.40      362.36     14.81 o 
   0   2   7     3904.65     3915.89     85.86 o 
   1   2   7     6949.94     6828.90    132.53 o 
   2   2   7     3451.23     3479.52     71.61 o 
   3   2   7      196.03      199.80     20.89 o 
   4   2   7      349.79      346.32     26.83 o 
   5   2   7      153.74      153.14     30.82 o 
 -11   3   7       73.10       80.81      7.74 o 
 -10   3   7      153.06      169.18     10.58 o 
  -9   3   7        2.93        4.32      3.91 o 
  -8   3   7      218.17      222.21      7.74 o 
  -7   3   7      936.80      989.45     17.50 o 
  -6   3   7       67.86       76.98      4.64 o 
  -5   3   7      327.35      252.64      9.07 o 
  -4   3   7     2316.28     2316.45     31.98 o 
  -3   3   7     1544.67     1631.11     35.37 o 
  -2   3   7        4.51        4.64      5.65 o 
  -1   3   7       10.14       10.89      2.95 o 
   0   3   7      357.31      335.96     12.14 o 
   1   3   7     1913.14     1879.60     36.38 o 
   2   3   7      942.62      837.63     15.94 o 
   3   3   7       23.77       22.71     14.11 o 
   4   3   7       25.13       21.14     14.27 o 
   5   3   7        2.78       16.26     17.46 o 
 -11   4   7      418.17      429.98     15.01 o 
 -10   4   7      538.92      597.09     17.98 o 
  -9   4   7     1400.80     1490.79     30.54 o 
  -8   4   7      874.19      979.54     22.44 o 
  -7   4   7     2744.46     2872.90     55.56 o 
  -6   4   7       47.41       66.79      4.86 o 
  -5   4   7       26.81       22.51      6.59 o 
  -4   4   7     1265.33     1301.65     29.94 o 
  -3   4   7     3744.53     4070.71     75.89 o 
  -2   4   7     1746.60     1743.29     32.52 o 
  -1   4   7      751.27      596.25     17.63 o 
   0   4   7     3756.06     3770.11     84.87 o 
   1   4   7     1878.33     1800.37     36.35 o 
   2   4   7     2180.13     2111.10     41.76 o 
   3   4   7        1.96        5.76      2.46 o 
   4   4   7      122.94      101.24      5.61 o 
   5   4   7        0.26       13.33     12.21 o 
 -11   5   7        1.28        1.28      2.72 o 
 -10   5   7      156.11      139.34     11.66 o 
  -9   5   7      402.34      422.54     17.47 o 
  -8   5   7       65.00       81.22     13.62 o 
  -7   5   7      243.52      266.28     11.20 o 
  -6   5   7      935.70      833.89     14.30 o 
  -5   5   7      549.53      602.07     17.87 o 
  -4   5   7      531.63      530.54     16.24 o 
  -3   5   7      959.03      900.38     18.26 o 
  -2   5   7       48.89       51.34      5.81 o 
  -1   5   7       14.80       16.63      3.39 o 
   0   5   7        1.46        4.43      2.91 o 
   1   5   7       75.54       82.10      5.14 o 
   2   5   7       38.90       39.87      2.86 o 
   3   5   7     1165.46     1174.65     26.74 o 
   4   5   7     1012.79      936.43     30.84 o 
   5   5   7       13.00       15.65     10.75 o 
 -11   6   7      226.16      251.72     10.08 o 
 -10   6   7      164.91      181.73      9.16 o 
  -9   6   7      662.98      681.50     17.21 o 
  -8   6   7     1260.30     1255.50     23.23 o 
  -7   6   7      661.74      691.61     14.84 o 
  -6   6   7     1362.80     1397.01     21.10 o 
  -5   6   7     1537.14     1525.33     36.66 o 
  -4   6   7      113.31      101.33     11.12 o 
  -3   6   7       38.41       60.41      7.39 o 
  -2   6   7     4913.03     5135.44     90.95 o 
  -1   6   7     1555.63     1428.69     24.56 o 
   0   6   7       71.79       60.68      6.24 o 
   1   6   7      137.96      132.85      4.81 o 
   2   6   7      231.20      219.74      5.16 o 
   3   6   7      366.69      367.41     12.53 o 
   4   6   7      288.14      231.43     10.81 o 
   5   6   7       37.21       44.64     23.52 o 
 -10   7   7       34.99       35.26      6.40 o 
  -9   7   7       44.64       52.15      6.72 o 
  -8   7   7      103.00      102.06      6.86 o 
  -7   7   7      252.38      275.17      7.67 o 
  -6   7   7     7613.92     7583.25    137.17 o 
  -5   7   7     6874.02     6909.24    156.49 o 
  -4   7   7     2071.32     2032.48     42.90 o 
  -3   7   7     3495.25     3542.60     57.65 o 
  -2   7   7     4613.78     4840.40     79.08 o 
  -1   7   7     1195.04     1229.11     25.35 o 
   0   7   7      125.59      152.72      7.56 o 
   1   7   7      393.89      385.13     12.23 o 
   2   7   7      220.26      233.33     18.85 o 
   3   7   7      672.76      709.07     18.83 o 
   4   7   7      917.27      830.84     23.03 o 
   5   7   7      756.19      762.60     37.99 o 
 -10   8   7       29.55       22.40      5.81 o 
  -9   8   7      497.19      486.47     15.31 o 
  -8   8   7      179.93      198.02      8.97 o 
  -7   8   7      705.15      694.27     17.24 o 
  -6   8   7      167.18      132.61      8.65 o 
  -5   8   7       61.70       51.92     10.68 o 
  -4   8   7       69.16       73.91      6.51 o 
  -3   8   7      635.62      712.88     13.11 o 
  -2   8   7       99.92      124.35      4.98 o 
  -1   8   7      303.81      323.51      8.80 o 
   0   8   7       13.45       14.64      4.82 o 
   1   8   7      343.50      328.06     11.37 o 
   2   8   7        0.10        7.29      7.18 o 
   3   8   7      175.89      169.25      8.42 o 
   4   8   7      183.40      185.39     11.97 o 
 -10   9   7       42.98       39.32      5.88 o 
  -9   9   7       37.79       51.56      6.85 o 
  -8   9   7      320.53      309.81     10.99 o 
  -7   9   7     2544.48     2472.90     57.10 o 
  -6   9   7     2112.26     2130.72     56.36 o 
  -5   9   7      164.58      182.60      9.30 o 
  -4   9   7     1039.14      976.95     20.62 o 
  -3   9   7     2387.62     2379.50     36.05 o 
  -2   9   7     1354.37     1408.69     22.98 o 
  -1   9   7       84.28       86.09      5.70 o 
   0   9   7      556.45      562.63     12.46 o 
   1   9   7       22.29       24.62      3.68 o 
   2   9   7      190.04      171.26     16.58 o 
   3   9   7     2140.76     2146.77     53.12 o 
   4   9   7     1055.38     1047.38     30.33 o 
 -10  10   7      543.66      544.06     38.45 o 
  -9  10   7      272.30      253.77     12.38 o 
  -8  10   7      153.75      167.16      9.42 o 
  -7  10   7        2.77        2.68      3.09 o 
  -6  10   7        4.76        5.31      3.72 o 
  -5  10   7      191.32      187.09     11.02 o 
  -4  10   7        0.48       -0.39      2.82 o 
  -3  10   7     2113.92     2155.53     41.04 o 
  -2  10   7     1239.58     1196.60     27.34 o 
  -1  10   7     1062.26     1122.09     20.13 o 
   0  10   7     1154.15     1148.70     24.49 o 
   1  10   7      130.49      145.45     12.93 o 
   2  10   7      318.01      293.06     22.68 o 
   3  10   7       93.89      110.75     11.45 o 
   4  10   7        0.49       -3.22      5.19 o 
  -9  11   7       10.12       14.66      4.22 o 
  -8  11   7        6.35        4.67      5.15 o 
  -7  11   7      198.79      183.95      9.45 o 
  -6  11   7        4.53        4.60      2.36 o 
  -5  11   7      131.47      128.95      8.88 o 
  -4  11   7       37.16       46.64      6.46 o 
  -3  11   7      166.21      170.46     11.98 o 
  -2  11   7      735.32      783.92     20.27 o 
  -1  11   7     1246.42     1230.61     26.20 o 
   0  11   7     1611.76     1647.49     35.59 o 
   1  11   7      330.17      358.37     13.18 o 
   2  11   7      163.52      154.23     15.25 o 
   3  11   7      135.17      146.63      9.60 o 
   4  11   7       69.52       69.76     11.12 o 
  -9  12   7      610.20      707.74     32.99 o 
  -8  12   7     1600.75     1498.80     76.95 o 
  -7  12   7      334.78      373.23     17.19 o 
  -6  12   7      750.91      796.99     32.29 o 
  -5  12   7      463.32      440.15     15.90 o 
  -4  12   7       34.21       35.73      6.71 o 
  -3  12   7      248.48      264.59     11.91 o 
  -2  12   7     2965.48     3033.05     60.49 o 
  -1  12   7     1336.84     1403.33     31.07 o 
   0  12   7     1096.30     1151.91     38.48 o 
   1  12   7      935.98      954.40     26.03 o 
   2  12   7      793.64      805.72     24.30 o 
   3  12   7      287.31      311.73     14.39 o 
  -9  13   7        9.34       11.45      6.30 o 
  -8  13   7      143.62      141.43     14.22 o 
  -7  13   7      256.25      244.76     24.28 o 
  -6  13   7       48.48       41.73      4.72 o 
  -5  13   7      569.35      550.97     18.64 o 
  -4  13   7      277.81      257.23     12.49 o 
  -3  13   7      433.27      409.05     21.24 o 
  -2  13   7      390.64      381.30     14.59 o 
  -1  13   7      601.42      530.69     19.64 o 
   0  13   7      126.84      126.47     10.34 o 
   1  13   7      112.96      122.81      8.33 o 
   2  13   7      351.02      357.30     16.86 o 
   3  13   7      163.55      139.94     13.35 o 
  -8  14   7        4.56        4.98      5.52 o 
  -7  14   7      128.02      137.13      9.77 o 
  -6  14   7        3.74        8.39      2.47 o 
  -5  14   7       15.54       15.62      3.42 o 
  -4  14   7      693.40      605.54     27.37 o 
  -3  14   7      151.70      126.28     12.20 o 
  -2  14   7      288.42      302.59     12.59 o 
  -1  14   7      445.40      466.76     29.57 o 
   0  14   7     1001.35     1059.04     34.66 o 
   1  14   7      275.57      277.99     12.67 o 
   2  14   7        7.90        5.99      4.50 o 
  -8  15   7      135.90      156.32     21.80 o 
  -7  15   7      220.01      208.61     20.21 o 
  -6  15   7      415.46      435.68     20.75 o 
  -5  15   7      683.89      619.44     35.16 o 
  -4  15   7      842.10      843.30     35.11 o 
  -3  15   7      259.00      255.67     31.33 o 
  -2  15   7      660.14      686.00     33.88 o 
  -1  15   7      223.28      225.80     19.05 o 
   0  15   7       75.42       69.86     10.78 o 
   1  15   7      334.23      354.66     17.43 o 
   2  15   7      533.17      569.41     18.24 o 
  -7  16   7       48.96       50.92     15.15 o 
  -6  16   7        9.30       -1.80      5.16 o 
  -5  16   7       42.44       29.84      8.59 o 
  -4  16   7        1.47       -0.50      3.46 o 
  -3  16   7       11.20        1.51      6.04 o 
  -2  16   7       76.83       72.96     10.58 o 
  -1  16   7       49.58       48.69     12.86 o 
   0  16   7       27.28       19.21      8.58 o 
   1  16   7       16.19       10.81      5.70 o 
  -6  17   7      283.86      296.49     40.35 o 
  -5  17   7      599.81      618.40     42.43 o 
  -4  17   7     1151.61      993.22     86.25 o 
  -3  17   7      316.64      338.29     24.12 o 
  -2  17   7       66.91       59.53     10.34 o 
  -1  17   7      107.94      105.72     15.69 o 
   0  17   7       80.21       73.61     10.87 o 
  -5  18   7       27.97       23.86     16.38 o 
  -4  18   7       48.96       29.04      8.70 o 
  -3  18   7       75.26       54.99     15.89 o 
  -2  18   7      229.27      224.77     27.13 o 
  -1  18   7      235.67      256.35     30.65 o 
 -11   0   8       42.68       43.68      7.87 o 
 -10   0   8     3598.41     3757.02     87.78 o 
  -9   0   8      927.82      878.70     23.34 o 
  -8   0   8     2068.78     2001.40     86.24 o 
  -7   0   8        1.51        7.35      8.51 o 
  -6   0   8       13.87       42.78     18.37 o 
  -5   0   8     1841.13     1737.39     43.22 o 
  -4   0   8     7636.79     7978.24    235.19 o 
  -3   0   8     7410.93     7889.72    252.53 o 
  -2   0   8       19.41       22.18      8.80 o 
  -1   0   8     8642.40     8807.45    282.95 o 
   0   0   8     2005.75     1966.97     85.22 o 
   1   0   8     2714.20     2667.71    110.06 o 
   2   0   8      145.62      146.81     28.42 o 
   3   0   8       63.79       26.55     25.33 o 
   4   0   8       18.95       20.50     48.34 o 
   5   0   8      206.15      247.13     59.56 o 
 -11   1   8       19.01       18.48      3.83 o 
 -10   1   8        0.52        2.79      3.23 o 
  -9   1   8      236.21      238.18     13.23 o 
  -8   1   8        1.45        0.17      4.53 o 
  -7   1   8        7.44        6.53      3.43 o 
  -6   1   8        9.96       15.96      4.15 o 
  -5   1   8      742.88      711.05     16.76 o 
  -4   1   8     4695.81     4919.23     98.91 o 
  -3   1   8     4808.40     5359.55    111.22 o 
  -2   1   8        0.92        3.66      5.61 o 
  -1   1   8      145.29      133.02     10.91 o 
   0   1   8     1052.70     1066.31     44.39 o 
   1   1   8       29.79       22.87     10.62 o 
   2   1   8      892.82      828.39     15.82 o 
   3   1   8      673.31      633.58     22.47 o 
   4   1   8       88.22       90.39     26.89 o 
   5   1   8       48.44       49.86     25.79 o 
 -11   2   8      216.68      209.81      7.73 o 
 -10   2   8      340.47      373.71     10.98 o 
  -9   2   8      439.19      463.16     14.87 o 
  -8   2   8       72.43       72.69      6.23 o 
  -7   2   8       59.50       69.47      5.82 o 
  -6   2   8      133.72      150.39      8.54 o 
  -5   2   8      358.97      340.89      8.76 o 
  -4   2   8     5470.35     5581.43    105.16 o 
  -3   2   8     4204.33     4393.03     91.65 o 
  -2   2   8      211.50      189.18     10.27 o 
  -1   2   8     1282.39     1129.27     34.67 o 
   0   2   8     1639.36     1663.17     33.89 o 
   1   2   8     2318.27     2297.07     44.27 o 
   2   2   8      854.16      843.30     18.31 o 
   3   2   8        1.28        4.27      3.01 o 
   4   2   8       18.49       19.94     15.88 o 
   5   2   8       71.34       62.72     27.68 o 
 -11   3   8        0.20        4.24      3.27 o 
 -10   3   8      825.75      840.90     22.17 o 
  -9   3   8      385.23      421.83     18.40 o 
  -8   3   8       42.18       36.77      4.60 o 
  -7   3   8     1378.65     1371.83     25.47 o 
  -6   3   8     2565.30     2460.25     82.36 o 
  -5   3   8     4682.29     4674.25     73.53 o 
  -4   3   8     2857.34     2747.42     44.34 o 
  -3   3   8      899.10      790.48     14.88 o 
  -2   3   8      995.63     1012.10     19.03 o 
  -1   3   8       85.81       77.22      5.01 o 
   0   3   8      913.49      870.70     22.62 o 
   1   3   8     1252.06     1265.49     26.65 o 
   2   3   8      807.50      832.80     23.72 o 
   3   3   8     1323.29     1354.62     54.48 o 
   4   3   8      501.26      572.95     35.61 o 
 -11   4   8        9.58        6.15      3.59 o 
 -10   4   8       75.90       68.24      6.25 o 
  -9   4   8       75.72       83.51      8.43 o 
  -8   4   8      295.84      302.81     10.28 o 
  -7   4   8      228.49      235.68      6.13 o 
  -6   4   8      235.66      226.09      9.68 o 
  -5   4   8      236.44      232.62     12.29 o 
  -4   4   8      149.82      174.03      5.52 o 
  -3   4   8      585.52      495.50     15.11 o 
  -2   4   8      105.91      138.11     10.33 o 
  -1   4   8        8.92       15.92      3.87 o 
   0   4   8       18.87       24.81      4.62 o 
   1   4   8      188.05      187.11      7.61 o 
   2   4   8      348.70      344.79      8.32 o 
   3   4   8      649.60      541.93     17.44 o 
   4   4   8       17.54       11.93      4.97 o 
 -11   5   8       13.84        9.46      4.20 o 
 -10   5   8       23.14       29.76      6.59 o 
  -9   5   8      352.01      368.63     14.99 o 
  -8   5   8     1780.51     1878.50     34.38 o 
  -7   5   8     3168.30     3388.02     56.31 o 
  -6   5   8     3379.73     3519.23     93.68 o 
  -5   5   8      466.41      420.71     19.04 o 
  -4   5   8     1438.31     1333.05     48.05 o 
  -3   5   8       96.41       93.27      6.61 o 
  -2   5   8        2.03        2.35      3.47 o 
  -1   5   8     1169.10     1244.86     29.65 o 
   0   5   8      238.26      222.64      7.58 o 
   1   5   8      497.42      547.10     42.94 o 
   2   5   8       29.26       28.40      3.96 o 
   3   5   8     1523.72     1526.85     42.87 o 
   4   5   8      188.39      162.85     14.28 o 
 -11   6   8      233.70      247.37      8.65 o 
 -10   6   8      207.92      213.22      9.76 o 
  -9   6   8      546.60      587.87     14.59 o 
  -8   6   8     1932.80     2038.32     37.99 o 
  -7   6   8     2111.70     2086.68     37.76 o 
  -6   6   8      509.16      598.34     25.32 o 
  -5   6   8        8.40       21.20      6.57 o 
  -4   6   8     1035.63     1072.85     28.83 o 
  -3   6   8     2350.23     2463.14     40.54 o 
  -2   6   8     4991.50     5173.67     92.43 o 
  -1   6   8     1455.23     1457.61     31.38 o 
   0   6   8      605.32      636.19     15.20 o 
   1   6   8       40.80       44.37      3.88 o 
   2   6   8        6.95       10.96      2.68 o 
   3   6   8      213.55      210.24     15.02 o 
   4   6   8      223.08      228.11     10.69 o 
 -11   7   8       25.94       21.67      6.77 o 
 -10   7   8       92.09       80.59      7.59 o 
  -9   7   8       38.89       37.43      5.19 o 
  -8   7   8      805.19      818.51     18.74 o 
  -7   7   8      492.14      514.33     25.90 o 
  -6   7   8        1.38       -1.66      6.99 o 
  -5   7   8        3.27        7.37      5.41 o 
  -4   7   8       28.90       36.89      6.40 o 
  -3   7   8     2060.25     2126.56     35.84 o 
  -2   7   8       55.67       62.96      6.19 o 
  -1   7   8     1544.31     1607.16     33.09 o 
   0   7   8       64.90       62.82      4.54 o 
   1   7   8        9.15       10.03      3.10 o 
   2   7   8      197.61      197.08     17.12 o 
   3   7   8       27.08       17.04      3.98 o 
   4   7   8      212.79      216.82     11.63 o 
 -10   8   8      635.05      649.56     17.32 o 
  -9   8   8     1825.61     1960.81     50.43 o 
  -8   8   8      969.34      996.90     30.06 o 
  -7   8   8      236.44      212.38     26.69 o 
  -6   8   8      296.90      278.82     15.31 o 
  -5   8   8       74.34       74.08      7.18 o 
  -4   8   8       26.68       29.00      7.81 o 
  -3   8   8     3415.84     3545.80     55.84 o 
  -2   8   8    10489.06    11322.22    259.94 o 
  -1   8   8     1879.62     1897.41     38.13 o 
   0   8   8      101.16      109.46      7.66 o 
   1   8   8      404.13      411.90     10.17 o 
   2   8   8       13.48       26.04     10.63 o 
   3   8   8      125.58      131.94      7.54 o 
   4   8   8       82.08       91.75      8.84 o 
 -10   9   8       13.41       16.15      5.51 o 
  -9   9   8        2.74        5.66      4.15 o 
  -8   9   8      722.38      716.18     27.70 o 
  -7   9   8      432.70      452.51     20.72 o 
  -6   9   8      635.98      645.82     20.41 o 
  -5   9   8       31.57       39.72      6.05 o 
  -4   9   8       11.42       23.70      6.03 o 
  -3   9   8      193.19      225.52      6.87 o 
  -2   9   8      195.96      211.54      8.19 o 
  -1   9   8      749.11      791.89     17.33 o 
   0   9   8      459.41      483.79     12.79 o 
   1   9   8       18.24       19.04      3.30 o 
   2   9   8        1.70       15.67      9.32 o 
   3   9   8      199.02      199.86     13.30 o 
   4   9   8      429.94      419.73     18.92 o 
 -10  10   8       49.37       56.64     14.94 o 
  -9  10   8        2.57        0.53      3.61 o 
  -8  10   8       24.87       19.01      3.13 o 
  -7  10   8      309.28      349.95     16.91 o 
  -6  10   8     1179.46     1170.97     37.52 o 
  -5  10   8       11.87       19.33      6.87 o 
  -4  10   8      509.14      489.31     18.58 o 
  -3  10   8     1606.39     1631.24     28.17 o 
  -2  10   8      685.94      675.00     14.97 o 
  -1  10   8      798.30      828.02     17.62 o 
   0  10   8     1508.89     1563.56     37.77 o 
   1  10   8      471.10      460.67     22.62 o 
   2  10   8        7.74        6.84     11.23 o 
   3  10   8      155.32      151.11     15.27 o 
 -10  11   8        8.60       11.26      7.08 o 
  -9  11   8       72.66       85.02     11.10 o 
  -8  11   8      155.86      178.41     11.12 o 
  -7  11   8      906.61      940.64     30.19 o 
  -6  11   8     1688.45     1684.64     40.70 o 
  -5  11   8     1275.44     1336.68     38.82 o 
  -4  11   8        5.49       10.32      2.93 o 
  -3  11   8       49.48       58.35      6.23 o 
  -2  11   8        7.70       12.63      4.07 o 
  -1  11   8      162.59      164.44      7.74 o 
   0  11   8      185.20      197.23      8.97 o 
   1  11   8     1076.10     1092.52     38.80 o 
   2  11   8      595.65      604.96     32.43 o 
   3  11   8      504.03      512.88     17.60 o 
  -9  12   8       21.19       28.06      8.54 o 
  -8  12   8       32.63       36.93      9.14 o 
  -7  12   8       84.31       82.99      9.81 o 
  -6  12   8        0.13       -1.75      4.84 o 
  -5  12   8       35.80       25.77      6.56 o 
  -4  12   8      248.80      273.37     14.63 o 
  -3  12   8      748.81      720.12     25.51 o 
  -2  12   8      181.35      171.98      6.87 o 
  -1  12   8        1.13        7.49      4.61 o 
   0  12   8       87.97       85.52      7.80 o 
   1  12   8       47.14       50.97     15.38 o 
   2  12   8      100.38      110.65      9.32 o 
   3  12   8      114.02      120.56     16.06 o 
  -9  13   8      144.66      162.05     14.92 o 
  -8  13   8      538.88      598.24     22.34 o 
  -7  13   8      203.21      203.36     15.22 o 
  -6  13   8      793.18      841.28     47.37 o 
  -5  13   8     1394.96     1234.93     67.08 o 
  -4  13   8      110.00      110.85     11.08 o 
  -3  13   8        8.78        7.97      4.28 o 
  -2  13   8       14.59       12.90      4.08 o 
  -1  13   8       26.00       25.79      4.43 o 
   0  13   8        3.57       -1.84      6.06 o 
   1  13   8      678.87      684.75     32.40 o 
   2  13   8      624.00      641.19     23.16 o 
  -8  14   8       57.08       51.77     12.95 o 
  -7  14   8       46.62       59.50      8.91 o 
  -6  14   8      512.21      512.52     27.24 o 
  -5  14   8       76.21      100.29     12.46 o 
  -4  14   8      321.88      323.73     21.35 o 
  -3  14   8      157.12      199.57     22.43 o 
  -2  14   8      975.54      976.69     25.33 o 
  -1  14   8      979.45     1017.59     27.40 o 
   0  14   8     1792.05     1836.86     43.54 o 
   1  14   8      984.77     1023.68     28.70 o 
   2  14   8       55.70       29.73     11.43 o 
  -8  15   8       12.31       15.33      6.90 o 
  -7  15   8       23.53       23.34      7.39 o 
  -6  15   8        0.51       -2.83      7.93 o 
  -5  15   8        6.93       -2.17      2.18 o 
  -4  15   8       96.25       66.29      7.44 o 
  -3  15   8        0.03       -0.10      4.03 o 
  -2  15   8       40.36       29.34      9.62 o 
  -1  15   8       22.54       22.31     13.22 o 
   0  15   8       24.97       19.67      6.06 o 
   1  15   8       42.23       42.12      6.16 o 
  -7  16   8       42.32       35.61      8.68 o 
  -6  16   8        4.47        6.64      6.11 o 
  -5  16   8       61.73       68.94      9.04 o 
  -4  16   8      387.48      387.69     40.25 o 
  -3  16   8      314.72      216.73     37.70 o 
  -2  16   8      190.40      198.65     19.05 o 
  -1  16   8      480.92      509.41     30.11 o 
   0  16   8      909.45      925.82     27.01 o 
  -6  17   8      296.87      363.82     56.67 o 
  -5  17   8       54.85       87.08     19.04 o 
  -4  17   8       83.73       70.10     14.23 o 
  -3  17   8      164.14      147.63     25.73 o 
  -2  17   8      155.85      135.92     17.59 o 
  -1  17   8       72.84       74.53     12.06 o 
  -4  18   8      227.00      234.48     33.76 o 
  -3  18   8       37.33       27.67      8.74 o 
  -2  18   8       60.92       62.52     12.75 o 
 -11   1   9       59.90       71.60      6.24 o 
 -10   1   9      890.89      904.26     17.84 o 
  -9   1   9      285.94      272.83      7.95 o 
  -8   1   9       78.20       96.28      8.21 o 
  -7   1   9      987.77      936.42     20.73 o 
  -6   1   9     2137.70     2151.87     42.47 o 
  -5   1   9     2802.56     2855.12     55.00 o 
  -4   1   9      493.53      475.96     22.94 o 
  -3   1   9      782.73      783.71     25.13 o 
  -2   1   9      178.83      174.60     14.01 o 
  -1   1   9     2016.91     1971.01     58.71 o 
   0   1   9     6423.54     6328.35    150.35 o 
   1   1   9      454.99      387.25     28.02 o 
   2   1   9     2278.61     2215.19     67.85 o 
   3   1   9      365.57      361.08     20.10 o 
   4   1   9      900.07     1040.51     89.57 o 
 -11   2   9      416.85      443.91     10.68 o 
 -10   2   9      176.17      208.49     16.31 o 
  -9   2   9      120.52      115.71      7.63 o 
  -8   2   9      778.73      784.09     21.25 o 
  -7   2   9        1.28        6.65      4.49 o 
  -6   2   9      782.10      798.88     16.98 o 
  -5   2   9     1171.29     1184.21     21.97 o 
  -4   2   9     5872.07     5903.82    125.31 o 
  -3   2   9      350.06      282.51     16.52 o 
  -2   2   9     2451.71     2485.10     59.89 o 
  -1   2   9     3077.05     3042.79     85.19 o 
   0   2   9      663.25      586.06     16.26 o 
   1   2   9       11.18       15.84      4.68 o 
   2   2   9     2133.99     2056.67     42.66 o 
   3   2   9      574.77      526.93     11.29 o 
   4   2   9        5.53        6.52     11.59 o 
 -11   3   9        1.49       -1.03      4.14 o 
 -10   3   9        9.13        6.45      4.30 o 
  -9   3   9      146.56      144.44      7.65 o 
  -8   3   9        5.49        5.22      3.41 o 
  -7   3   9      199.77      191.75      5.97 o 
  -6   3   9     1440.03     1400.62     28.09 o 
  -5   3   9      173.59      173.90      6.43 o 
  -4   3   9      339.81      363.05      9.67 o 
  -3   3   9      486.80      516.81     12.24 o 
  -2   3   9        6.30       10.02      3.62 o 
  -1   3   9        0.49        2.17      3.50 o 
   0   3   9     1213.23     1123.74     31.38 o 
   1   3   9      558.07      554.79     16.64 o 
   2   3   9      143.31      126.30      5.26 o 
   3   3   9      602.58      576.71     17.00 o 
   4   3   9        4.71       -7.10     13.38 o 
 -11   4   9      455.66      480.62     17.04 o 
 -10   4   9      563.98      584.09     18.14 o 
  -9   4   9      569.82      583.30     14.68 o 
  -8   4   9      441.87      430.64      9.77 o 
  -7   4   9       17.11       12.88      2.77 o 
  -6   4   9     2207.97     2266.85     53.44 o 
  -5   4   9      654.89      624.71     25.86 o 
  -4   4   9     2275.19     2149.23     40.81 o 
  -3   4   9     2751.92     2593.04     47.81 o 
  -2   4   9     3616.15     3463.09     81.94 o 
  -1   4   9     1611.68     1606.27     35.48 o 
   0   4   9     1091.33     1084.77     24.55 o 
   1   4   9      212.30      212.62      6.65 o 
   2   4   9       10.56       22.21      4.13 o 
   3   4   9       84.81       84.84      4.74 o 
   4   4   9      481.45      451.79     35.12 o 
 -11   5   9       13.47       11.24      4.36 o 
 -10   5   9      424.60      435.40     17.90 o 
  -9   5   9       89.23       78.26      6.26 o 
  -8   5   9      470.64      453.97      9.35 o 
  -7   5   9     2403.08     2568.25     72.83 o 
  -6   5   9     1374.31     1468.16     37.53 o 
  -5   5   9     1888.51     1862.21     51.35 o 
  -4   5   9       34.23       43.00      5.99 o 
  -3   5   9      532.06      545.71     20.67 o 
  -2   5   9       16.49       15.34      4.36 o 
  -1   5   9       17.24       11.67      5.78 o 
   0   5   9       55.97       60.11      7.23 o 
   1   5   9      838.79      897.74     23.87 o 
   2   5   9      729.09      726.15     15.30 o 
   3   5   9      151.50      131.79      5.95 o 
   4   5   9      146.01      154.14     26.47 o 
 -11   6   9      179.76      200.76     13.45 o 
 -10   6   9      192.66      210.17      9.29 o 
  -9   6   9      376.45      385.13     13.71 o 
  -8   6   9      516.12      561.17     13.07 o 
  -7   6   9      436.23      408.61     25.20 o 
  -6   6   9      329.06      294.77     13.94 o 
  -5   6   9      761.87      771.71     29.78 o 
  -4   6   9      582.31      550.84     13.60 o 
  -3   6   9      952.52      938.26     19.28 o 
  -2   6   9      273.13      282.64     10.80 o 
  -1   6   9      260.35      257.16      9.51 o 
   0   6   9       10.40        8.72      4.41 o 
   1   6   9        3.77        8.42     10.19 o 
   2   6   9        3.80        6.85     11.66 o 
   3   6   9       12.20       14.60      4.02 o 
 -11   7   9      170.09      165.95      9.34 o 
 -10   7   9        1.78        3.36      5.08 o 
  -9   7   9     1091.97     1088.38     36.89 o 
  -8   7   9     3809.41     3936.44    110.93 o 
  -7   7   9     2251.26     2349.10     61.19 o 
  -6   7   9       50.74       59.60      9.08 o 
  -5   7   9       68.59       62.02     12.32 o 
  -4   7   9      257.21      277.83     19.23 o 
  -3   7   9       32.43       33.27      4.32 o 
  -2   7   9      561.71      569.24     14.60 o 
  -1   7   9     1937.40     2036.93     40.91 o 
   0   7   9        7.34       -2.59      7.34 o 
   1   7   9      104.33      115.38      8.38 o 
   2   7   9     1250.49     1229.50     49.29 o 
   3   7   9      634.26      613.92     22.49 o 
 -10   8   9       60.53       53.89      7.86 o 
  -9   8   9       54.16       42.63      6.17 o 
  -8   8   9       88.62       68.12     10.66 o 
  -7   8   9      722.94      717.40     27.25 o 
  -6   8   9      416.73      425.84     27.73 o 
  -5   8   9       25.45       25.89     10.74 o 
  -4   8   9      448.18      410.23     25.64 o 
  -3   8   9      362.37      320.42     12.14 o 
  -2   8   9      158.81      167.36      8.60 o 
  -1   8   9      245.49      239.10      8.78 o 
   0   8   9       49.26       58.74      4.76 o 
   1   8   9      110.73      125.43      6.36 o 
   2   8   9      139.25      134.70     16.38 o 
   3   8   9       95.09       81.44      9.57 o 
 -10   9   9       58.05       69.34     10.64 o 
  -9   9   9      376.09      432.53     26.92 o 
  -8   9   9     1486.02     1508.27     44.28 o 
  -7   9   9     3196.87     3127.12     98.66 o 
  -6   9   9     2292.39     2325.96     92.45 o 
  -5   9   9      304.35      303.00     19.10 o 
  -4   9   9      481.48      575.44     22.15 o 
  -3   9   9     1244.72     1283.06     29.23 o 
  -2   9   9      390.31      407.23     12.96 o 
  -1   9   9       28.72       27.98      4.84 o 
   0   9   9      981.48      971.19     22.48 o 
   1   9   9     1243.68     1356.83     41.55 o 
   2   9   9      654.79      653.76     39.25 o 
   3   9   9      532.74      555.92     21.15 o 
 -10  10   9      919.02     1021.73     52.97 o 
  -9  10   9      590.15      649.69     25.57 o 
  -8  10   9       89.94       58.36     13.73 o 
  -7  10   9       86.20       73.91     11.91 o 
  -6  10   9      154.34      147.85     10.42 o 
  -5  10   9      436.03      445.67     16.16 o 
  -4  10   9     1076.81     1001.25     33.07 o 
  -3  10   9     5660.59     5736.78    107.40 o 
  -2  10   9     1907.21     1995.40     38.22 o 
  -1  10   9      853.46      894.82     20.96 o 
   0  10   9      382.83      403.01     20.35 o 
   1  10   9        6.64        8.99      3.78 o 
   2  10   9       91.87      115.74     21.38 o 
 -10  11   9        4.70       10.45      7.06 o 
  -9  11   9       95.82       96.55     12.08 o 
  -8  11   9       18.81       11.29      6.79 o 
  -7  11   9      104.13      113.96     10.22 o 
  -6  11   9       50.69       55.26      7.76 o 
  -5  11   9      179.10      202.14     16.30 o 
  -4  11   9      157.83      126.64     11.39 o 
  -3  11   9      232.29      259.83     15.18 o 
  -2  11   9      217.99      225.50      9.82 o 
  -1  11   9       11.97       19.61      5.40 o 
   0  11   9        2.64       -1.99      4.35 o 
   1  11   9      205.70      232.15     19.49 o 
   2  11   9       29.29       22.71     10.62 o 
  -9  12   9        5.36        9.07      7.50 o 
  -8  12   9       55.41       37.16      8.60 o 
  -7  12   9       10.69        6.34      7.43 o 
  -6  12   9      255.25      285.19     17.57 o 
  -5  12   9     1772.58     1767.53     55.55 o 
  -4  12   9     1391.23     1402.51     35.14 o 
  -3  12   9      977.65     1001.11     21.60 o 
  -2  12   9      301.32      340.68     12.97 o 
  -1  12   9      704.12      716.04     20.82 o 
   0  12   9      452.42      491.52     21.80 o 
   1  12   9       23.74       20.10     12.01 o 
   2  12   9       28.09       25.98      9.20 o 
  -9  13   9       21.30       16.97      8.87 o 
  -8  13   9        2.76        7.55      8.12 o 
  -7  13   9       73.76       73.69      9.60 o 
  -6  13   9      768.18      835.68     28.50 o 
  -5  13   9      235.80      265.45     19.02 o 
  -4  13   9      109.32      126.92      6.67 o 
  -3  13   9      234.41      242.70     10.81 o 
  -2  13   9        7.25       10.02      3.97 o 
  -1  13   9      108.42      120.30      7.44 o 
   0  13   9      949.13      931.26     34.04 o 
   1  13   9      238.66      225.76     18.79 o 
  -8  14   9        1.38        1.09      5.25 o 
  -7  14   9        0.26        1.18      6.92 o 
  -6  14   9       63.82       77.31     13.68 o 
  -5  14   9      131.94      144.91     14.23 o 
  -4  14   9      637.60      626.72     13.48 o 
  -3  14   9      292.94      287.13     11.73 o 
  -2  14   9      533.74      550.54     14.14 o 
  -1  14   9      303.22      314.44     15.27 o 
   0  14   9      207.43      213.15     23.55 o 
   1  14   9       72.56       76.45     13.23 o 
  -8  15   9       45.78       48.95     11.75 o 
  -7  15   9      286.14      281.51     15.80 o 
  -6  15   9     1432.84     1470.35     82.11 o 
  -5  15   9     1285.17     1275.48     50.35 o 
  -4  15   9      488.37      465.34     20.49 o 
  -3  15   9       51.30       45.13      5.80 o 
  -2  15   9       23.81       22.47      5.04 o 
  -1  15   9      225.65      257.06     16.09 o 
   0  15   9      829.48      900.04     27.48 o 
  -7  16   9        6.92       11.28      6.68 o 
  -6  16   9        2.74        3.24      5.93 o 
  -5  16   9      119.15      122.22     13.18 o 
  -4  16   9       12.04        9.95      2.87 o 
  -3  16   9      231.12      220.64      8.23 o 
  -2  16   9        2.76        3.21      5.63 o 
  -1  16   9       40.66       46.27     11.64 o 
  -6  17   9        5.43       14.06      7.15 o 
  -5  17   9      100.23      108.02     12.93 o 
  -4  17   9       17.40        9.61      7.70 o 
  -3  17   9        2.35        5.15      5.23 o 
  -2  17   9        1.46        7.16      5.86 o 
 -11   0  10      438.63      545.30     19.23 o 
 -10   0  10       11.43        4.61      5.15 o 
  -9   0  10      131.79      154.70     32.10 o 
  -8   0  10      535.77      500.83     49.50 o 
  -7   0  10      392.85      400.30     23.42 o 
  -6   0  10     1148.66     1083.93     32.32 o 
  -5   0  10    14087.92    14693.37    536.90 o 
  -4   0  10      757.61      707.29     29.26 o 
  -3   0  10     1303.39     1083.92     41.82 o 
  -2   0  10     3684.96     3723.21    138.37 o 
  -1   0  10     2790.45     2718.53     96.64 o 
   0   0  10     2914.73     2964.72    117.59 o 
   1   0  10      608.41      606.00     37.77 o 
   2   0  10     1100.74     1036.24     26.79 o 
   3   0  10      397.39      435.09    114.09 o 
 -11   1  10       79.48       95.64      6.22 o 
 -10   1  10        9.23        9.84      4.79 o 
  -9   1  10       17.84       17.39      5.72 o 
  -8   1  10      782.46      799.59     31.90 o 
  -7   1  10      881.53      838.90     19.72 o 
  -6   1  10     1277.73     1239.37     26.46 o 
  -5   1  10      486.16      532.81     16.65 o 
  -4   1  10      362.31      392.10     17.48 o 
  -3   1  10      144.73      132.77     11.75 o 
  -2   1  10      167.04      172.04     15.42 o 
  -1   1  10     2524.30     2617.90     69.54 o 
   0   1  10      109.81      123.65     15.57 o 
   1   1  10      109.37      101.86      5.78 o 
   2   1  10       40.66       34.71      4.48 o 
   3   1  10       43.17       25.06     13.91 o 
 -11   2  10      514.59      516.19     17.11 o 
 -10   2  10      288.18      260.52      8.07 o 
  -9   2  10        2.09        6.44      4.01 o 
  -8   2  10        2.85       10.41      4.75 o 
  -7   2  10      587.90      625.02     22.94 o 
  -6   2  10     3975.79     3930.64     69.99 o 
  -5   2  10     3603.36     3748.07     78.97 o 
  -4   2  10     2265.09     2348.02     47.76 o 
  -3   2  10     1432.12     1423.33     42.07 o 
  -2   2  10     1700.63     1585.86     40.85 o 
  -1   2  10      617.29      612.18     26.33 o 
   0   2  10      192.18      184.45     10.37 o 
   1   2  10       23.69       23.53      3.63 o 
   2   2  10        2.72        3.40      3.63 o 
   3   2  10      216.51      251.33     29.13 o 
 -11   3  10      284.55      330.70     26.04 o 
 -10   3  10     1353.78     1325.26     38.72 o 
  -9   3  10      866.97      803.01     18.98 o 
  -8   3  10     2257.92     2128.50     60.19 o 
  -7   3  10     1716.54     1619.14     35.45 o 
  -6   3  10     2268.85     2103.32     33.21 o 
  -5   3  10     1225.55     1237.71     23.45 o 
  -4   3  10       45.11       49.33      4.81 o 
  -3   3  10     1774.00     1757.47     38.09 o 
  -2   3  10     2588.49     2568.20     52.91 o 
  -1   3  10     2915.38     2944.44     55.80 o 
   0   3  10      478.91      468.12     13.85 o 
   1   3  10     1645.30     1623.28     37.50 o 
   2   3  10      725.95      681.21     14.70 o 
   3   3  10      175.75      202.74     30.15 o 
 -11   4  10       23.52       20.02      4.84 o 
 -10   4  10       23.89       16.59      4.87 o 
  -9   4  10      122.51      135.55      8.33 o 
  -8   4  10       68.02       56.51      5.96 o 
  -7   4  10      104.02      117.00      9.52 o 
  -6   4  10      203.57      186.55     11.57 o 
  -5   4  10        1.38        0.87      4.17 o 
  -4   4  10       11.42       10.86      3.47 o 
  -3   4  10       53.55       43.33      4.79 o 
  -2   4  10      214.04      213.54     15.86 o 
  -1   4  10      360.88      381.19     13.70 o 
   0   4  10       67.03       61.39      8.09 o 
   1   4  10        8.87       10.26      2.64 o 
   2   4  10      359.63      338.02     29.77 o 
   3   4  10        2.09        1.14      4.74 o 
 -11   5  10      348.60      341.40     14.85 o 
 -10   5  10      251.93      247.23      9.86 o 
  -9   5  10     1680.25     1695.90     51.05 o 
  -8   5  10      331.89      355.82     22.70 o 
  -7   5  10      541.85      581.27     20.04 o 
  -6   5  10      104.77       93.69     14.09 o 
  -5   5  10       19.63       11.02      5.98 o 
  -4   5  10        0.13        0.67      2.99 o 
  -3   5  10      180.82      189.62     12.44 o 
  -2   5  10      649.10      619.99     17.94 o 
  -1   5  10      293.50      284.21     17.19 o 
   0   5  10     1232.98     1255.35     34.24 o 
   1   5  10     1339.14     1374.77     32.05 o 
   2   5  10      664.14      646.31     48.05 o 
   3   5  10      488.98      472.65     13.18 o 
 -11   6  10       53.99       51.24      7.59 o 
 -10   6  10      113.99      105.79      7.11 o 
  -9   6  10        2.20        1.74      2.82 o 
  -8   6  10      548.53      545.64     20.79 o 
  -7   6  10      147.42      155.49     11.57 o 
  -6   6  10        5.60       10.63      9.32 o 
  -5   6  10      123.76      129.23     10.79 o 
  -4   6  10      776.35      822.01     14.55 o 
  -3   6  10      687.61      693.62     22.54 o 
  -2   6  10      117.35      121.98      8.11 o 
  -1   6  10        1.48       12.59      5.90 o 
   0   6  10      997.69      986.34     24.09 o 
   1   6  10       37.87       27.90     14.57 o 
   2   6  10      164.79      198.55     24.74 o 
   3   6  10      311.76      299.13     13.21 o 
 -11   7  10        1.05        5.56      6.45 o 
 -10   7  10      113.18      118.12      8.06 o 
  -9   7  10       87.90       85.97     14.62 o 
  -8   7  10      774.93      826.20     27.76 o 
  -7   7  10      162.52      138.47     15.26 o 
  -6   7  10       13.51       19.38      6.70 o 
  -5   7  10      102.88      119.39     11.41 o 
  -4   7  10      249.10      254.87     17.96 o 
  -3   7  10       79.03       92.62      6.06 o 
  -2   7  10       58.09       60.89      5.22 o 
  -1   7  10      158.10      180.73      9.46 o 
   0   7  10      373.75      349.07     10.87 o 
   1   7  10       72.96       73.07      4.08 o 
   2   7  10       57.75       52.02     15.67 o 
   3   7  10        5.36        9.00      5.22 o 
 -11   8  10      128.47      135.97     18.95 o 
 -10   8  10      124.05      124.26     12.88 o 
  -9   8  10        4.41       -1.48      5.22 o 
  -8   8  10      148.54      181.72     17.58 o 
  -7   8  10       76.95       75.88     10.42 o 
  -6   8  10        8.93        8.18      8.65 o 
  -5   8  10       18.00       25.47      7.46 o 
  -4   8  10     2502.91     2452.26     65.28 o 
  -3   8  10     1339.31     1376.44     27.48 o 
  -2   8  10      589.83      573.73     16.89 o 
  -1   8  10      773.43      774.14     18.25 o 
   0   8  10       44.89       47.89      4.93 o 
   1   8  10       51.17       45.45      4.62 o 
   2   8  10      120.90      140.83     18.90 o 
 -10   9  10       51.80       52.25     20.96 o 
  -9   9  10      336.97      326.90     17.98 o 
  -8   9  10      562.72      557.46     32.78 o 
  -7   9  10      723.77      752.47     46.18 o 
  -6   9  10       82.73      114.05     11.37 o 
  -5   9  10       65.89       56.22     12.82 o 
  -4   9  10      111.00      111.29      7.57 o 
  -3   9  10        2.40        4.81      3.73 o 
  -2   9  10        6.68        9.35      3.84 o 
  -1   9  10      823.58      784.13     22.92 o 
   0   9  10      103.88      120.09      6.91 o 
   1   9  10       38.14       46.93      7.88 o 
   2   9  10      303.99      312.34     28.16 o 
 -10  10  10      138.07      150.12     13.82 o 
  -9  10  10        3.06        1.32      8.39 o 
  -8  10  10       86.50       79.56     16.66 o 
  -7  10  10        6.66       10.13      6.71 o 
  -6  10  10      270.04      252.37     20.77 o 
  -5  10  10       91.53      100.84     16.32 o 
  -4  10  10     1551.10     1435.93     72.02 o 
  -3  10  10     1409.35     1390.47     28.35 o 
  -2  10  10       25.41       30.33      5.54 o 
  -1  10  10        4.51        7.03      4.74 o 
   0  10  10      156.08      165.15      8.20 o 
   1  10  10      114.66       97.02     14.77 o 
   2  10  10       46.66       61.20     16.73 o 
 -10  11  10      407.09      459.03     39.30 o 
  -9  11  10      655.44      760.15     43.53 o 
  -8  11  10     1668.78     1590.96     67.89 o 
  -7  11  10     1050.86     1113.96     45.73 o 
  -6  11  10      407.86      409.43     20.51 o 
  -5  11  10      239.97      208.54     16.23 o 
  -4  11  10      414.03      386.21     23.71 o 
  -3  11  10      106.76      109.57      7.25 o 
  -2  11  10      913.28      969.02     28.85 o 
  -1  11  10     1078.20     1121.87     41.22 o 
   0  11  10     1388.95     1427.62     46.85 o 
   1  11  10      341.61      365.82     23.24 o 
  -9  12  10        0.02       -4.16      6.49 o 
  -8  12  10       58.12       31.77      9.74 o 
  -7  12  10        5.70       -2.52      6.11 o 
  -6  12  10      267.29      266.19     14.36 o 
  -5  12  10        0.42        2.09      6.88 o 
  -4  12  10        0.57        9.37      3.94 o 
  -3  12  10      591.31      548.67     17.57 o 
  -2  12  10       35.34       35.95      5.55 o 
  -1  12  10      111.06      105.95      7.48 o 
   0  12  10       10.34       11.33      4.66 o 
   1  12  10       32.42       38.65     13.66 o 
  -9  13  10       39.28       54.10     10.87 o 
  -8  13  10      198.38      200.42     20.13 o 
  -7  13  10      491.51      529.40     21.06 o 
  -6  13  10      408.48      387.52     21.65 o 
  -5  13  10      196.19      179.97     16.86 o 
  -4  13  10       92.40       96.30      6.27 o 
  -3  13  10       28.80       25.16      4.25 o 
  -2  13  10       14.43       13.99      5.15 o 
  -1  13  10      630.73      705.70     19.37 o 
   0  13  10      763.98      776.67     32.92 o 
  -8  14  10       62.91       69.28     19.41 o 
  -7  14  10       22.60       25.78      8.20 o 
  -6  14  10      607.79      664.53     33.02 o 
  -5  14  10     1310.14     1394.01     56.21 o 
  -4  14  10     1058.77     1088.88     27.44 o 
  -3  14  10      702.02      757.84     19.72 o 
  -2  14  10      220.12      216.72     13.70 o 
  -1  14  10       55.45       50.66      6.80 o 
   0  14  10      150.81      174.07     22.19 o 
  -7  15  10        7.73        3.88      6.38 o 
  -6  15  10       37.65       34.01      8.15 o 
  -5  15  10       30.14       39.55      9.52 o 
  -4  15  10       32.63       31.47      8.39 o 
  -3  15  10       32.25       31.19      5.65 o 
  -2  15  10       60.56       53.24      5.55 o 
  -1  15  10        3.86        1.36      5.85 o 
  -6  16  10      782.17      787.75     38.04 o 
  -5  16  10      862.34      881.77     38.64 o 
  -4  16  10      641.40      632.56     27.58 o 
  -3  16  10      297.35      295.29     14.95 o 
  -2  16  10      746.14      815.95     36.48 o 
  -4  17  10        1.49       -0.49      7.51 o 
 -11   1  11      766.27      817.63     22.53 o 
 -10   1  11      691.49      723.08     18.70 o 
  -9   1  11      237.60      240.17     24.94 o 
  -8   1  11     1351.77     1345.92     31.09 o 
  -7   1  11      693.00      603.71     16.81 o 
  -6   1  11      102.87      107.10      7.37 o 
  -5   1  11        7.13        8.67      6.11 o 
  -4   1  11       30.14       28.22     10.46 o 
  -3   1  11      790.75      760.20     25.25 o 
  -2   1  11     3473.39     3509.11     95.13 o 
  -1   1  11     1475.24     1507.69     44.16 o 
   0   1  11        8.66       16.90      9.18 o 
   1   1  11      662.76      673.61     15.94 o 
   2   1  11      145.38      153.06     22.79 o 
 -11   2  11      300.51      319.74     24.14 o 
 -10   2  11      220.40      203.19     22.44 o 
  -9   2  11        8.37       12.05      2.95 o 
  -8   2  11     1380.80     1381.42     41.14 o 
  -7   2  11     2913.31     2866.89     73.88 o 
  -6   2  11     3584.42     3400.45    100.64 o 
  -5   2  11     3785.80     3789.25     80.30 o 
  -4   2  11      259.17      234.76     11.86 o 
  -3   2  11      261.57      247.47     14.19 o 
  -2   2  11      242.96      249.88     18.41 o 
  -1   2  11       92.67       98.38      7.37 o 
   0   2  11      552.57      538.35     14.40 o 
   1   2  11      303.68      282.51     12.69 o 
   2   2  11      541.14      568.08     44.59 o 
 -11   3  11      263.66      272.14     10.65 o 
 -10   3  11      107.98      108.53      6.25 o 
  -9   3  11      134.06      112.69      6.36 o 
  -8   3  11      187.93      189.75     12.60 o 
  -7   3  11        6.56       10.34      4.46 o 
  -6   3  11      201.90      184.14      5.88 o 
  -5   3  11        4.21        4.17      3.89 o 
  -4   3  11       89.26       98.30      8.45 o 
  -3   3  11       34.62       31.43      6.09 o 
  -2   3  11      160.04      169.67     12.64 o 
  -1   3  11      655.66      692.54     19.08 o 
   0   3  11        6.16        3.50      3.35 o 
   1   3  11       19.30       17.17      3.35 o 
   2   3  11      292.50      316.96     32.33 o 
 -11   4  11      121.06      102.84      8.52 o 
 -10   4  11        8.68        7.85      4.24 o 
  -9   4  11      528.45      460.99     24.40 o 
  -8   4  11      117.45      121.09     11.54 o 
  -7   4  11      281.35      284.59     14.55 o 
  -6   4  11     2574.38     2621.97     79.70 o 
  -5   4  11     3055.81     3069.73     51.61 o 
  -4   4  11     2588.98     2522.64     45.50 o 
  -3   4  11      576.72      558.77     14.32 o 
  -2   4  11        7.43       12.51      5.94 o 
  -1   4  11        1.08        3.61      7.76 o 
   0   4  11       17.26       18.94      6.29 o 
   1   4  11      644.48      633.49     22.00 o 
   2   4  11      737.22      711.32     50.84 o 
 -11   5  11       48.21       36.18      6.70 o 
 -10   5  11      318.26      274.92     23.52 o 
  -9   5  11      193.80      215.86     13.19 o 
  -8   5  11       90.02       87.50      9.28 o 
  -7   5  11       10.96       -0.37      6.93 o 
  -6   5  11      563.09      619.03     27.74 o 
  -5   5  11      372.15      349.33     25.93 o 
  -4   5  11       45.93       53.67      7.61 o 
  -3   5  11      860.81      910.10     24.85 o 
  -2   5  11      664.67      645.19     20.76 o 
  -1   5  11       48.87       37.36      8.26 o 
   0   5  11      381.07      382.65     16.30 o 
   1   5  11      178.90      188.90     23.73 o 
   2   5  11        0.59       -4.26     11.60 o 
 -11   6  11       11.54       21.02      8.29 o 
 -10   6  11        1.50       -0.21      2.26 o 
  -9   6  11        2.47        8.94      8.04 o 
  -8   6  11      540.86      506.38     20.67 o 
  -7   6  11      966.25      986.12     40.28 o 
  -6   6  11       34.15       39.95      8.17 o 
  -5   6  11      288.62      321.63     17.24 o 
  -4   6  11     1223.74     1211.86     32.76 o 
  -3   6  11     1162.23     1189.53     43.96 o 
  -2   6  11     1175.53     1230.26     30.89 o 
  -1   6  11       56.51       65.52      8.89 o 
   0   6  11      347.05      355.54     12.01 o 
   1   6  11       26.54       34.94      5.29 o 
   2   6  11      214.34      220.54     39.58 o 
 -11   7  11      243.58      287.86     30.17 o 
 -10   7  11      412.80      419.58     20.42 o 
  -9   7  11      840.40      878.98     29.11 o 
  -8   7  11     1010.78     1101.79     40.37 o 
  -7   7  11      764.13      782.61     29.90 o 
  -6   7  11       24.44       27.54      7.89 o 
  -5   7  11      124.46      136.21     11.93 o 
  -4   7  11      757.87      762.97     21.77 o 
  -3   7  11      525.88      551.30     14.76 o 
  -2   7  11      649.30      655.83     19.23 o 
  -1   7  11     3190.96     3247.13     81.13 o 
   0   7  11     2537.57     2680.80     61.12 o 
   1   7  11      918.54      948.27     20.62 o 
   2   7  11      463.59      475.49     29.69 o 
 -11   8  11        0.41        1.27      6.20 o 
 -10   8  11       16.29       14.76      7.39 o 
  -9   8  11        1.26       -2.36      5.60 o 
  -8   8  11       48.27       57.13      9.79 o 
  -7   8  11      224.29      202.65     26.80 o 
  -6   8  11      702.67      663.27     25.42 o 
  -5   8  11      105.85       78.30     10.30 o 
  -4   8  11      171.09      186.92      7.11 o 
  -3   8  11        2.30        2.50      3.11 o 
  -2   8  11      173.42      181.90      9.11 o 
  -1   8  11       30.67       28.41      6.86 o 
   0   8  11        1.25       -0.83      4.61 o 
   1   8  11       14.59        5.22      4.04 o 
 -10   9  11       41.69       -1.47     12.43 o 
  -9   9  11     1140.48     1106.33     46.39 o 
  -8   9  11      937.02      960.81     41.69 o 
  -7   9  11       24.05       26.31      8.23 o 
  -6   9  11        5.18        6.36      9.37 o 
  -5   9  11      364.61      309.16     25.29 o 
  -4   9  11        6.06        3.83      3.83 o 
  -3   9  11     1060.78     1099.76     24.14 o 
  -2   9  11      701.79      757.30     18.18 o 
  -1   9  11      951.43      964.55     29.14 o 
   0   9  11      512.59      558.80     16.32 o 
   1   9  11      260.47      261.57     12.89 o 
 -10  10  11        1.33       -1.27      8.32 o 
  -9  10  11      329.22      265.93     16.90 o 
  -8  10  11      245.89      188.41     24.05 o 
  -7  10  11      260.32      287.35     23.57 o 
  -6  10  11      867.14      911.65     33.31 o 
  -5  10  11      774.35      850.40     34.51 o 
  -4  10  11      390.39      443.74     28.55 o 
  -3  10  11      191.78      174.01      9.31 o 
  -2  10  11       85.96       83.92     10.06 o 
  -1  10  11      172.95      175.49     12.15 o 
   0  10  11      100.59       93.66      6.65 o 
   1  10  11       89.90       93.42     15.32 o 
 -10  11  11      347.68      371.51     26.01 o 
  -9  11  11      374.81      384.01     27.21 o 
  -8  11  11       10.88        1.13      7.05 o 
  -7  11  11        0.24       -0.50      5.44 o 
  -6  11  11       60.98       55.95     10.76 o 
  -5  11  11       12.53       20.37      8.24 o 
  -4  11  11      608.31      515.68     29.43 o 
  -3  11  11      826.42      746.80     21.16 o 
  -2  11  11       25.96       28.61      5.42 o 
  -1  11  11       53.81       59.71      6.90 o 
   0  11  11      304.82      323.75     15.79 o 
  -9  12  11      132.45      127.33     14.84 o 
  -8  12  11       84.97       95.93     13.71 o 
  -7  12  11      725.04      745.34     30.56 o 
  -6  12  11      938.39      968.03     47.52 o 
  -5  12  11     1922.21     1926.30     63.85 o 
  -4  12  11     2149.22     1996.13     85.70 o 
  -3  12  11     1382.61     1412.58     32.27 o 
  -2  12  11      207.52      218.37     10.79 o 
  -1  12  11        3.90       11.69      4.83 o 
   0  12  11      309.66      336.29     14.80 o 
  -9  13  11       80.11       85.35     13.89 o 
  -8  13  11      402.60      394.50     30.35 o 
  -7  13  11       93.37       88.68     12.78 o 
  -6  13  11        7.45        9.31      7.34 o 
  -5  13  11      251.36      301.19     31.89 o 
  -4  13  11       44.46       32.11      8.55 o 
  -3  13  11      422.43      395.17     14.60 o 
  -2  13  11      104.06      104.88      7.86 o 
  -1  13  11      152.28      177.72     10.23 o 
  -8  14  11       12.82       18.55      9.44 o 
  -7  14  11       81.92       84.48     13.56 o 
  -6  14  11      263.08      265.26     18.74 o 
  -5  14  11      253.82      260.48     36.51 o 
  -4  14  11       14.97        1.20     10.77 o 
  -3  14  11       48.81       63.80      6.13 o 
  -2  14  11      172.67      186.40     13.63 o 
  -1  14  11        2.03       -0.18      3.80 o 
  -7  15  11       88.92      123.03     24.34 o 
  -6  15  11        5.66        8.75      8.84 o 
  -5  15  11      154.71      159.06     16.86 o 
  -4  15  11      218.39      208.97     16.53 o 
  -3  15  11       10.65       12.58      4.98 o 
  -2  15  11      426.49      438.21     17.04 o 
  -5  16  11       41.40       46.16      8.92 o 
  -4  16  11       18.49       18.06      8.73 o 
 -12   0  12       39.05       37.12      7.30 o 
 -11   0  12        3.29        0.96     11.02 o 
 -10   0  12      292.46      268.01     25.53 o 
  -9   0  12      144.92      123.76     18.18 o 
  -8   0  12     3242.12     3094.97    168.04 o 
  -7   0  12     3467.23     3516.22    121.24 o 
  -6   0  12     3519.74     3427.01    103.10 o 
  -5   0  12     2526.81     2738.20    104.23 o 
  -4   0  12     1399.51     1332.70     56.87 o 
  -3   0  12       45.90       63.03     24.18 o 
  -2   0  12      308.29      306.17     30.55 o 
  -1   0  12      428.36      447.33     31.44 o 
   0   0  12     1493.17     1544.63     84.12 o 
   1   0  12      774.01      750.96     23.18 o 
   2   0  12     1611.72     1471.17    211.94 o 
 -11   1  12      894.14      852.17     27.18 o 
 -10   1  12      355.13      350.59     20.92 o 
  -9   1  12      154.50      123.06     11.72 o 
  -8   1  12       62.07       52.17      5.38 o 
  -7   1  12      560.00      535.72     18.81 o 
  -6   1  12       35.42       30.69      6.52 o 
  -5   1  12       85.27       82.43     10.30 o 
  -4   1  12     1478.67     1527.78     39.18 o 
  -3   1  12      549.83      532.43     24.58 o 
  -2   1  12      654.90      659.30     28.54 o 
  -1   1  12      103.23      134.20     15.21 o 
   0   1  12       31.02       28.22      5.02 o 
   1   1  12      447.93      429.12     24.28 o 
   2   1  12       28.65       18.08     14.22 o 
 -11   2  12       21.89       21.73      4.19 o 
 -10   2  12      214.06      204.36     13.00 o 
  -9   2  12      188.23      167.75     14.48 o 
  -8   2  12        4.49       14.84      5.97 o 
  -7   2  12      725.84      661.70     17.23 o 
  -6   2  12      338.69      339.74     13.17 o 
  -5   2  12       26.84       22.09      5.50 o 
  -4   2  12     1089.27     1070.75     38.58 o 
  -3   2  12      493.00      462.94     20.10 o 
  -2   2  12      461.09      454.32     20.86 o 
  -1   2  12      118.16      106.76      8.40 o 
   0   2  12      126.34      145.01     10.02 o 
   1   2  12      332.31      327.06     21.14 o 
   2   2  12      237.59      230.09     29.55 o 
 -11   3  12      641.00      578.52     50.46 o 
 -10   3  12      681.97      662.56     31.07 o 
  -9   3  12      157.39      145.84     11.44 o 
  -8   3  12      248.40      251.11     13.54 o 
  -7   3  12        4.12        7.51      7.37 o 
  -6   3  12      136.93      117.28     11.32 o 
  -5   3  12      494.12      460.13     11.94 o 
  -4   3  12     1072.50     1046.47     23.08 o 
  -3   3  12     1932.29     1967.85     41.56 o 
  -2   3  12     1435.29     1466.37     31.97 o 
  -1   3  12      534.21      507.42     23.51 o 
   0   3  12      606.81      615.23     21.02 o 
   1   3  12       18.44       15.04      5.07 o 
 -11   4  12      440.15      391.57     37.23 o 
 -10   4  12       13.25       15.00      3.24 o 
  -9   4  12       28.21       20.76      6.08 o 
  -8   4  12      154.77      174.72     14.54 o 
  -7   4  12      131.70      115.90     14.81 o 
  -6   4  12       72.24       69.18      7.55 o 
  -5   4  12      112.90      115.91      7.07 o 
  -4   4  12       31.62       26.77      4.30 o 
  -3   4  12     1748.95     1758.60     36.97 o 
  -2   4  12      426.30      442.91     17.36 o 
  -1   4  12      263.98      307.71     20.67 o 
   0   4  12       10.21       11.13      3.99 o 
   1   4  12        2.79        5.43      3.46 o 
 -11   5  12      264.76      255.06     24.30 o 
 -10   5  12      324.51      316.60     16.36 o 
  -9   5  12      894.35      911.65     31.88 o 
  -8   5  12      588.13      599.82     24.07 o 
  -7   5  12       33.11       33.48      8.30 o 
  -6   5  12        4.39        5.95      6.13 o 
  -5   5  12      259.28      262.60     19.20 o 
  -4   5  12     1415.22     1453.82     37.00 o 
  -3   5  12     1184.52     1290.93     36.52 o 
  -2   5  12     3041.73     3015.03     73.29 o 
  -1   5  12     1292.63     1336.90     39.20 o 
   0   5  12      635.52      631.59     17.52 o 
   1   5  12       97.04      106.84      7.84 o 
 -11   6  12       59.06       70.48     11.98 o 
 -10   6  12      139.85      132.35     14.85 o 
  -9   6  12      273.69      302.46     16.15 o 
  -8   6  12      144.77      140.01     17.08 o 
  -7   6  12      429.45      442.84     20.62 o 
  -6   6  12      966.72      994.60     34.53 o 
  -5   6  12      978.81      913.38     41.39 o 
  -4   6  12       71.53       69.96      8.80 o 
  -3   6  12        0.45        3.54      5.10 o 
  -2   6  12       42.52       38.65      7.02 o 
  -1   6  12      213.81      224.54     12.11 o 
   0   6  12      394.54      423.79     13.36 o 
   1   6  12      493.30      467.33     35.92 o 
 -11   7  12       81.17       84.92     22.39 o 
 -10   7  12        4.74       -3.59      6.42 o 
  -9   7  12      100.42       94.73     10.82 o 
  -8   7  12       94.48       99.20     11.89 o 
  -7   7  12      100.06       93.55     11.42 o 
  -6   7  12      265.13      262.08     17.42 o 
  -5   7  12       59.30       55.64      3.27 o 
  -4   7  12       26.25       27.68      5.41 o 
  -3   7  12        9.81       13.24      5.44 o 
  -2   7  12       18.30       10.02      4.99 o 
  -1   7  12      261.81      240.31     10.64 o 
   0   7  12       11.32       12.25      3.91 o 
   1   7  12        1.75        4.20      9.15 o 
 -10   8  12        9.19       12.05      7.88 o 
  -9   8  12      427.71      500.61     22.84 o 
  -8   8  12      941.05     1011.84     35.90 o 
  -7   8  12      668.36      732.79     27.86 o 
  -6   8  12     1506.65     1620.55     57.97 o 
  -5   8  12      798.23      847.15     41.26 o 
  -4   8  12      314.66      330.02      9.13 o 
  -3   8  12       31.23       31.95      5.31 o 
  -2   8  12       56.51       53.53      7.01 o 
  -1   8  12      106.58       99.09      7.72 o 
   0   8  12      791.13      821.49     26.61 o 
   1   8  12      243.66      245.95     29.08 o 
 -10   9  12       16.61        4.19      9.41 o 
  -9   9  12       87.86       99.10     26.69 o 
  -8   9  12      297.19      282.06     24.56 o 
  -7   9  12        9.31       17.00     10.62 o 
  -6   9  12      128.88      165.87     29.43 o 
  -5   9  12      100.00       75.99     19.64 o 
  -4   9  12        1.51        5.69      3.54 o 
  -3   9  12      102.79      115.47      7.84 o 
  -2   9  12      621.12      611.93     19.63 o 
  -1   9  12      424.51      407.90     18.74 o 
   0   9  12      119.64      111.89      6.58 o 
 -10  10  12       80.67        0.39     10.94 o 
  -9  10  12      415.55      464.51     33.00 o 
  -8  10  12      578.09      616.56     27.14 o 
  -7  10  12       64.26       75.14     11.10 o 
  -6  10  12      832.58      825.37     34.60 o 
  -5  10  12      218.72      208.68     16.28 o 
  -4  10  12       42.12       39.16      4.91 o 
  -3  10  12       60.41       68.87      6.59 o 
  -2  10  12      290.96      279.65     14.33 o 
  -1  10  12       19.98       10.12      6.00 o 
   0  10  12        1.99        5.39      3.55 o 
  -9  11  12      814.01      843.19     39.77 o 
  -8  11  12      179.40      226.06     29.58 o 
  -7  11  12      131.59      126.53     13.51 o 
  -6  11  12       29.38       42.44     11.78 o 
  -5  11  12      430.14      433.58     73.57 o 
  -4  11  12       41.40       37.00      4.61 o 
  -3  11  12     1022.85     1074.22     29.34 o 
  -2  11  12      837.59      865.85     22.36 o 
  -1  11  12      292.87      323.47     17.88 o 
  -9  12  12        1.33        2.19      6.70 o 
  -8  12  12        0.25        5.13     10.62 o 
  -7  12  12        0.30        1.85      9.71 o 
  -6  12  12        4.42        2.38      9.52 o 
  -5  12  12       38.53       27.44     15.43 o 
  -4  12  12      116.55      107.21     10.76 o 
  -3  12  12      161.98      161.51      9.50 o 
  -2  12  12       20.61       13.31      8.80 o 
  -1  12  12       23.99       31.66      6.91 o 
  -8  13  12       30.35       28.64     10.11 o 
  -7  13  12        2.28        6.40      8.23 o 
  -6  13  12        3.67        2.69      6.91 o 
  -5  13  12       73.15       84.47     12.90 o 
  -4  13  12      914.56      945.91     50.50 o 
  -3  13  12     1091.28     1113.18     26.98 o 
  -2  13  12      378.33      390.07     15.23 o 
  -7  14  12      427.14      450.66     33.19 o 
  -6  14  12      329.81      363.00     36.41 o 
  -5  14  12      242.04      250.10     18.64 o 
  -4  14  12      226.24      244.03     25.61 o 
  -3  14  12       89.28       88.09     11.30 o 
  -6  15  12       15.91       19.82      9.64 o 
  -5  15  12        0.57        5.66     13.64 o 
  -4  15  12      132.43      120.16     13.68 o 
 -11   1  13      924.76      861.83     52.18 o 
 -10   1  13      181.63      136.17     26.11 o 
  -9   1  13      356.55      300.93     25.42 o 
  -8   1  13       55.80       44.26      6.82 o 
  -7   1  13      362.50      345.69     15.37 o 
  -6   1  13      415.05      395.72     16.17 o 
  -5   1  13     2488.07     2458.16     92.27 o 
  -4   1  13     2521.83     2482.45     60.16 o 
  -3   1  13     1140.38     1156.94     50.24 o 
  -2   1  13       14.84       23.75      9.40 o 
  -1   1  13        2.68       13.25      8.33 o 
   0   1  13        0.79       -2.89      5.05 o 
   1   1  13       55.39       69.64     18.29 o 
 -11   2  13      159.53      115.71     13.69 o 
 -10   2  13     1111.26     1015.85     44.37 o 
  -9   2  13      167.91      160.76      9.93 o 
  -8   2  13      489.92      433.68     11.98 o 
  -7   2  13      183.69      165.81      9.20 o 
  -6   2  13     1260.41     1235.58     30.21 o 
  -5   2  13      286.70      281.60     13.27 o 
  -4   2  13      212.20      213.76     13.94 o 
  -3   2  13      260.51      269.59     19.27 o 
  -2   2  13      740.09      750.56     20.50 o 
  -1   2  13        7.02        6.47      4.19 o 
   0   2  13      198.37      208.90     18.63 o 
   1   2  13     1187.34     1310.50     89.38 o 
 -11   3  13      155.74      127.65     17.05 o 
 -10   3  13      213.41      180.69     21.25 o 
  -9   3  13      394.04      359.94     18.73 o 
  -8   3  13       46.36       52.52      5.75 o 
  -7   3  13        3.20        3.21      2.40 o 
  -6   3  13       85.34       93.26      7.76 o 
  -5   3  13       10.06       10.00      5.61 o 
  -4   3  13      162.32      159.65     14.07 o 
  -3   3  13     1043.21     1109.94     46.52 o 
  -2   3  13      156.47      155.09      9.73 o 
  -1   3  13       74.53       78.37      7.85 o 
   0   3  13        6.26        8.14      4.00 o 
   1   3  13        5.05        3.80     11.11 o 
 -11   4  13      129.43      135.72     22.80 o 
 -10   4  13      322.03      325.57     25.69 o 
  -9   4  13     1321.82     1408.74     60.40 o 
  -8   4  13     1300.40     1336.17     51.22 o 
  -7   4  13     2048.94     2111.22     65.81 o 
  -6   4  13      275.32      270.18     11.54 o 
  -5   4  13      576.42      553.12     15.90 o 
  -4   4  13        1.97        5.71      3.65 o 
  -3   4  13      354.93      315.72     39.50 o 
  -2   4  13      405.25      431.16     17.00 o 
  -1   4  13     1528.17     1554.39     39.41 o 
   0   4  13      624.39      672.66     19.16 o 
 -11   5  13      205.65      219.31     16.87 o 
 -10   5  13       11.62        7.03     10.41 o 
  -9   5  13        2.80        8.42      7.15 o 
  -8   5  13      592.97      654.57     35.06 o 
  -7   5  13      157.70      167.61     20.82 o 
  -6   5  13       42.38       30.68      4.97 o 
  -5   5  13      711.12      688.54     22.56 o 
  -4   5  13      182.42      186.12     11.79 o 
  -3   5  13      614.54      685.12     47.23 o 
  -2   5  13      839.05      860.03     29.15 o 
  -1   5  13       67.43       72.46      8.26 o 
   0   5  13       74.24       74.67     21.99 o 
 -11   6  13       34.76       35.02     10.53 o 
 -10   6  13        8.51       11.70      7.59 o 
  -9   6  13      116.13      136.01     12.82 o 
  -8   6  13        2.80        0.00      5.75 o 
  -7   6  13      449.02      499.73     24.25 o 
  -6   6  13      582.87      596.35     28.26 o 
  -5   6  13      205.76      178.32     11.80 o 
  -4   6  13      197.51      189.91     16.52 o 
  -3   6  13       74.21       50.17     18.65 o 
  -2   6  13       78.87       91.45      8.35 o 
  -1   6  13      109.24      113.97     10.46 o 
   0   6  13      923.10     1006.67     48.51 o 
 -11   7  13       82.65       91.99     29.55 o 
 -10   7  13      228.53      175.65    102.49 o 
  -9   7  13       48.13       59.00     10.66 o 
  -8   7  13        5.55       11.78      7.46 o 
  -7   7  13      402.90      377.96     20.84 o 
  -6   7  13      328.92      382.61     41.60 o 
  -5   7  13      318.91      281.65     16.99 o 
  -4   7  13      682.82      707.00     16.68 o 
  -3   7  13     1098.80     1124.79     40.90 o 
  -2   7  13     1243.69     1302.03     54.67 o 
  -1   7  13      643.10      629.88     23.69 o 
   0   7  13      152.83      173.09     12.63 o 
 -10   8  13        6.20        7.37      9.84 o 
  -9   8  13        4.28        2.96      6.81 o 
  -8   8  13        0.27       -4.36      6.15 o 
  -7   8  13      182.45      183.54     23.66 o 
  -6   8  13       15.42        8.80      9.23 o 
  -5   8  13       97.96       71.93      9.94 o 
  -4   8  13        0.44        4.76      4.23 o 
  -3   8  13      171.28      169.33      8.69 o 
  -2   8  13       54.21       48.88      6.60 o 
  -1   8  13        1.26        1.49      3.83 o 
   0   8  13        0.10       -3.71      4.83 o 
 -10   9  13      159.97        2.75     15.47 o 
  -9   9  13        0.48        2.10      9.03 o 
  -8   9  13      113.33      104.94     28.59 o 
  -7   9  13       85.21       95.99     12.96 o 
  -6   9  13     1051.18     1093.44     39.89 o 
  -5   9  13      998.24     1040.21     63.60 o 
  -4   9  13      247.88      231.93     16.72 o 
  -3   9  13      588.40      636.90     28.95 o 
  -2   9  13      590.79      572.67     18.17 o 
  -1   9  13      893.11      860.44     22.82 o 
 -10  10  13       34.70       24.66     18.21 o 
  -9  10  13      156.46        0.89     12.15 o 
  -8  10  13      671.19      745.65     34.73 o 
  -7  10  13      486.11      500.00     25.20 o 
  -6  10  13      594.79      651.61     28.80 o 
  -5  10  13      227.28      240.29     20.45 o 
  -4  10  13      307.81      308.11     18.86 o 
  -3  10  13        1.88        5.38      4.89 o 
  -2  10  13      186.34      210.30     15.01 o 
  -1  10  13      824.94      818.74     25.90 o 
  -9  11  13      350.33      378.06     38.61 o 
  -8  11  13      136.65      151.86     20.68 o 
  -7  11  13       21.51       20.25     11.88 o 
  -6  11  13      123.06      105.69     19.10 o 
  -5  11  13        0.31       -5.92     12.70 o 
  -4  11  13        2.58        4.69      3.75 o 
  -3  11  13        9.66        4.85      4.69 o 
  -2  11  13        3.99        2.25      7.59 o 
  -8  12  13      396.32      459.55     28.19 o 
  -7  12  13      746.20      747.28     32.43 o 
  -6  12  13      796.19      910.01     39.64 o 
  -5  12  13       28.75       46.56     10.82 o 
  -4  12  13      100.80      113.78     16.70 o 
  -3  12  13       99.49      108.25      8.79 o 
  -2  12  13      404.55      472.61     21.50 o 
  -8  13  13       15.53       21.76     10.59 o 
  -7  13  13       46.30       54.02     12.19 o 
  -6  13  13      254.16      235.69     18.91 o 
  -5  13  13       15.89        8.35      8.61 o 
  -4  13  13       21.58       33.77     15.09 o 
  -3  13  13      563.60      580.91     27.13 o 
  -6  14  13      128.63      143.04     22.39 o 
  -5  14  13      248.70      268.14     20.06 o 
  -4  14  13       23.49       24.63      9.79 o 
 -11   0  14     1074.02      972.66     80.44 o 
 -10   0  14     1019.77      829.56     52.60 o 
  -9   0  14      664.00      576.01     22.24 o 
  -8   0  14     1286.71     1252.36     57.62 o 
  -7   0  14      111.02       99.20     10.50 o 
  -6   0  14      174.44      166.88     14.49 o 
  -5   0  14      170.77      171.41     21.07 o 
  -4   0  14      735.41      789.38     42.54 o 
  -3   0  14      397.04      416.88     31.32 o 
  -2   0  14       13.23        8.90     12.32 o 
  -1   0  14       26.02       18.70     15.66 o 
   0   0  14      399.03      391.28     16.98 o 
 -11   1  14       32.27       28.15      9.48 o 
 -10   1  14      297.77      217.46     12.81 o 
  -9   1  14      134.65      123.27      9.13 o 
  -8   1  14      355.66      293.32     13.40 o 
  -7   1  14        1.33       -2.63      5.43 o 
  -6   1  14        8.54        9.72      4.78 o 
  -5   1  14      210.50      183.48     17.03 o 
  -4   1  14       20.51       26.92      7.90 o 
  -3   1  14       11.87        8.62      6.95 o 
  -2   1  14      130.39      137.09     14.27 o 
  -1   1  14      123.36      106.23      8.55 o 
   0   1  14        3.50       -0.09      5.52 o 
 -11   2  14      294.64      243.35     23.69 o 
 -10   2  14      642.85      517.52     49.76 o 
  -9   2  14     1797.02     1657.83     72.14 o 
  -8   2  14      668.69      594.07     13.93 o 
  -7   2  14       68.19       70.46      5.25 o 
  -6   2  14        9.74        9.30      5.04 o 
  -5   2  14        3.98        7.14      5.18 o 
  -4   2  14       18.14       10.80      6.17 o 
  -3   2  14      231.42      250.35     13.10 o 
  -2   2  14     2347.65     2371.95     63.99 o 
  -1   2  14      194.33      203.78     10.12 o 
   0   2  14      478.26      476.43     20.22 o 
 -11   3  14       39.74       44.23     15.28 o 
 -10   3  14       33.85       22.43      2.92 o 
  -9   3  14      198.05      144.46     11.07 o 
  -8   3  14     1417.62     1333.67     65.31 o 
  -7   3  14        7.21        8.01      4.04 o 
  -6   3  14      681.06      682.82     40.80 o 
  -5   3  14     1642.67     1738.46     48.68 o 
  -4   3  14     1562.00     1572.66     41.36 o 
  -3   3  14     1721.97     1838.97     40.57 o 
  -2   3  14       33.37       27.98      7.63 o 
  -1   3  14        0.52       -2.25      4.25 o 
   0   3  14       84.38      104.01     10.61 o 
 -11   4  14       77.61       80.60     11.34 o 
 -10   4  14       16.09       15.30      8.26 o 
  -9   4  14        0.15       -3.01      5.88 o 
  -8   4  14       34.35       36.33      9.72 o 
  -7   4  14       53.71       41.56      4.69 o 
  -6   4  14      205.45      191.85     11.53 o 
  -5   4  14     1055.27      963.18     41.25 o 
  -4   4  14      831.36      825.48     33.77 o 
  -3   4  14       35.24       39.14      8.05 o 
  -2   4  14        5.90       11.53     16.36 o 
  -1   4  14        7.16        4.80      6.72 o 
 -11   5  14      167.15      158.76     20.37 o 
 -10   5  14      339.35      327.98     23.34 o 
  -9   5  14       39.59       37.79      9.06 o 
  -8   5  14      114.40      108.79     15.33 o 
  -7   5  14      683.88      759.50     32.82 o 
  -6   5  14      470.17      484.77     31.82 o 
  -5   5  14      322.82      338.76     17.08 o 
  -4   5  14     1867.25     1989.37     76.31 o 
  -3   5  14      396.70      394.36     20.47 o 
  -2   5  14      393.00      398.06     21.69 o 
  -1   5  14       11.23       11.36     14.58 o 
 -11   6  14       21.99       22.59     10.27 o 
 -10   6  14      184.43      199.91     29.98 o 
  -9   6  14      227.08      249.77     24.44 o 
  -8   6  14      808.18      864.25     35.77 o 
  -7   6  14     1169.72     1188.22     47.26 o 
  -6   6  14      222.38      240.27     17.22 o 
  -5   6  14       49.47       37.56      8.16 o 
  -4   6  14      459.27      472.69     21.47 o 
  -3   6  14        1.56        7.27     11.16 o 
  -2   6  14     1124.49     1145.93     34.68 o 
  -1   6  14      594.72      573.41     23.07 o 
 -10   7  14        0.16        1.26      8.21 o 
  -9   7  14        1.00       -4.14      7.15 o 
  -8   7  14       34.80       36.44     11.57 o 
  -7   7  14      362.55      437.31     65.25 o 
  -6   7  14      953.87      968.49     44.27 o 
  -5   7  14      170.53      168.78     14.53 o 
  -4   7  14       76.77       92.71     10.30 o 
  -3   7  14       13.40       16.15      9.97 o 
  -2   7  14       34.41       34.85      6.78 o 
  -1   7  14       70.46       83.46     11.98 o 
 -10   8  14      405.85      474.46     49.57 o 
  -9   8  14      421.11      445.17     23.04 o 
  -8   8  14      501.44      536.61     36.76 o 
  -7   8  14     1293.76     1392.96     51.94 o 
  -6   8  14      176.46      228.71     19.36 o 
  -5   8  14        4.15        1.54      3.53 o 
  -4   8  14       47.34       48.22      7.26 o 
  -3   8  14      370.35      383.19     14.98 o 
  -2   8  14      345.59      386.10     13.85 o 
  -1   8  14      979.74     1013.73     26.24 o 
 -10   9  14       85.28        1.22     10.94 o 
  -9   9  14      132.65      143.39     42.77 o 
  -8   9  14       45.04       33.64     11.43 o 
  -7   9  14      103.04      120.86     14.27 o 
  -6   9  14      301.18      315.54     20.68 o 
  -5   9  14      161.68      140.77     10.05 o 
  -4   9  14      351.05      363.55     20.89 o 
  -3   9  14      181.17      188.98     10.87 o 
  -2   9  14       46.58       47.09      6.89 o 
  -9  10  14       21.79       19.01     11.14 o 
  -8  10  14       58.15       59.77     12.73 o 
  -7  10  14       87.69       95.23     13.50 o 
  -6  10  14       86.31      105.53     16.51 o 
  -5  10  14        1.85       -1.09      9.04 o 
  -4  10  14        0.32        5.34      4.23 o 
  -3  10  14       42.95       37.58      5.95 o 
  -2  10  14      117.71      131.23     12.11 o 
  -9  11  14       17.23       11.70     11.82 o 
  -8  11  14      228.24      257.18     34.82 o 
  -7  11  14      645.12      722.60     45.71 o 
  -6  11  14      651.57      739.79     43.07 o 
  -5  11  14      275.70      326.97     30.97 o 
  -4  11  14      565.40      643.18     28.25 o 
  -3  11  14      183.97      200.50     15.20 o 
  -8  12  14       43.26       35.18     10.97 o 
  -7  12  14       17.14       24.93     10.66 o 
  -6  12  14        6.98        3.27      8.03 o 
  -5  12  14       11.48        6.91      7.77 o 
  -4  12  14        6.30        0.58     11.13 o 
  -6  13  14       52.46       59.19     12.26 o 
  -5  13  14       80.17       95.57     13.77 o 
 -11   1  15        0.33       -5.34      6.01 o 
 -10   1  15       38.37       27.25      6.17 o 
  -9   1  15      252.43      196.69     13.13 o 
  -8   1  15      490.11      442.46     15.71 o 
  -7   1  15      189.86      174.51      9.42 o 
  -6   1  15      398.41      401.58     16.12 o 
  -5   1  15      501.53      500.83     26.96 o 
  -4   1  15      510.00      516.96     27.90 o 
  -3   1  15      208.91      231.72     18.79 o 
  -2   1  15        5.31        5.41      4.89 o 
  -1   1  15        4.72        6.95      4.93 o 
 -11   2  15      165.66       97.46     35.19 o 
 -10   2  15       39.52       31.02      6.65 o 
  -9   2  15      239.11      188.77     10.55 o 
  -8   2  15      214.27      188.79      8.21 o 
  -7   2  15      157.38      146.10      8.99 o 
  -6   2  15       14.05       12.66      5.46 o 
  -5   2  15      208.51      254.23     24.29 o 
  -4   2  15       51.28       58.13      8.25 o 
  -3   2  15      445.60      513.52     25.25 o 
  -2   2  15      342.71      377.19     24.72 o 
  -1   2  15      225.15      238.62     12.03 o 
 -11   3  15       74.13       68.14     11.80 o 
 -10   3  15      521.69      434.35     98.81 o 
  -9   3  15        0.19       10.86     11.29 o 
  -8   3  15       64.88       69.64      7.12 o 
  -7   3  15      176.98      142.83      8.24 o 
  -6   3  15       51.93       50.44      5.53 o 
  -5   3  15      395.11      386.12     20.77 o 
  -4   3  15       13.11        8.78      5.84 o 
  -3   3  15       19.91       16.13      5.72 o 
  -2   3  15        3.40        0.09      4.80 o 
  -1   3  15       32.10       24.99      5.69 o 
 -11   4  15      516.92      500.04     51.86 o 
 -10   4  15      391.73      400.41     82.25 o 
  -9   4  15      152.42      136.15     20.14 o 
  -8   4  15      509.63      541.05     50.50 o 
  -7   4  15       89.35       83.97      3.24 o 
  -6   4  15       11.87        7.21      2.89 o 
  -5   4  15      449.07      425.77     23.11 o 
  -4   4  15       89.29      104.10     20.72 o 
  -3   4  15      233.67      246.64     20.37 o 
  -2   4  15     1044.96     1103.85     48.56 o 
 -11   5  15        3.57       -2.08      7.23 o 
 -10   5  15       22.96       19.46      8.14 o 
  -9   5  15      771.52      753.68     41.18 o 
  -8   5  15      371.85      462.30     71.41 o 
  -7   5  15      130.17      170.49     15.37 o 
  -6   5  15      338.99      331.89     21.51 o 
  -5   5  15      248.46      255.40     28.12 o 
  -4   5  15      482.58      538.39     35.95 o 
  -3   5  15       43.80       45.18      8.74 o 
  -2   5  15        3.15       -5.22     13.14 o 
 -10   6  15      410.35      448.66     32.92 o 
  -9   6  15      350.88      379.20     37.97 o 
  -8   6  15      222.68      231.13     18.34 o 
  -7   6  15       17.00        9.80     13.19 o 
  -6   6  15      155.26      203.62     32.77 o 
  -5   6  15        1.04        5.34      6.50 o 
  -4   6  15      127.70      149.73     12.47 o 
  -3   6  15      680.14      709.68     24.32 o 
  -2   6  15      372.76      370.14     21.52 o 
 -10   7  15       19.49       11.19      9.59 o 
  -9   7  15      300.29      294.57     45.46 o 
  -8   7  15      353.68      359.68     26.63 o 
  -7   7  15     1728.19     1944.24    124.27 o 
  -6   7  15     1085.12     1262.86     60.38 o 
  -5   7  15     1279.42     1306.12     44.47 o 
  -4   7  15      786.82      809.95     48.21 o 
  -3   7  15       72.90      115.29     22.40 o 
  -2   7  15        0.49        4.92      7.65 o 
 -10   8  15        8.83        5.21      8.20 o 
  -9   8  15       14.15       22.64     13.47 o 
  -8   8  15       26.85       30.62     10.16 o 
  -7   8  15       19.67        8.09     14.49 o 
  -6   8  15        4.71       17.14     10.36 o 
  -5   8  15        3.89        5.14      4.37 o 
  -4   8  15        7.31        8.61      4.41 o 
  -3   8  15      110.85      127.60     13.88 o 
  -9   9  15       16.53       23.82     10.67 o 
  -8   9  15      190.40      203.39     23.33 o 
  -7   9  15      939.12     1093.52     84.91 o 
  -6   9  15      829.10      978.67     41.33 o 
  -5   9  15      295.74      330.65     24.79 o 
  -4   9  15      221.63      219.53     13.39 o 
  -3   9  15       62.81       75.91      9.78 o 
  -8  10  15      211.02      218.10     26.80 o 
  -7  10  15       86.17       83.33     27.49 o 
  -6  10  15        0.19        1.31     10.87 o 
  -5  10  15       14.41       26.75      9.68 o 
  -4  10  15      428.53      525.38     26.21 o 
  -8  11  15       55.53       42.80     20.75 o 
  -7  11  15       53.81       52.19     17.59 o 
  -6  11  15      149.72      169.29     19.21 o 
  -5  11  15       16.20       15.63     12.79 o 
 -10   0  16      233.75      191.90     11.61 o 
  -9   0  16        1.85        7.39      6.15 o 
  -8   0  16       24.46       22.07      8.10 o 
  -7   0  16       27.79       25.15      7.70 o 
  -6   0  16       76.70       71.91     11.61 o 
  -5   0  16      250.09      267.42     49.89 o 
  -4   0  16     1953.88     2023.89    189.12 o 
  -3   0  16     1369.34     1577.37    167.46 o 
 -11   1  16        0.08        0.39     13.15 o 
 -10   1  16      891.77      733.71     19.72 o 
  -9   1  16      259.49      236.57     11.24 o 
  -8   1  16       74.26       61.48      7.98 o 
  -7   1  16        8.33        9.25      4.97 o 
  -6   1  16       90.93       96.38      9.26 o 
  -5   1  16       59.16       62.54     10.41 o 
  -4   1  16      121.89      108.06     13.61 o 
  -3   1  16      399.48      406.76     17.76 o 
 -11   2  16      309.99      220.44     63.04 o 
 -10   2  16      154.39      132.01     20.95 o 
  -9   2  16      494.61      415.32     11.23 o 
  -8   2  16       99.65       95.85      8.71 o 
  -7   2  16        2.23        1.55      4.66 o 
  -6   2  16        1.31       -0.26      4.61 o 
  -5   2  16      669.76      696.70     21.76 o 
  -4   2  16      276.95      319.34     18.07 o 
  -3   2  16       65.94       67.42     13.73 o 
 -10   3  16       56.72       47.08     11.01 o 
  -9   3  16      316.79      308.58     34.43 o 
  -8   3  16      649.10      624.10     28.20 o 
  -7   3  16      366.17      319.61      9.69 o 
  -6   3  16      499.61      464.68     18.76 o 
  -5   3  16      756.82      695.44     29.15 o 
  -4   3  16       46.11       60.39      7.10 o 
  -3   3  16       68.59       66.52     12.23 o 
 -10   4  16       81.53       62.63     20.74 o 
  -9   4  16       89.52      156.92     49.38 o 
  -8   4  16        1.15       -3.58     15.05 o 
  -7   4  16        1.50        2.19      2.64 o 
  -6   4  16      133.97      115.09      6.79 o 
  -5   4  16       80.40       63.70     18.12 o 
  -4   4  16      471.12      495.47     24.90 o 
  -3   4  16       19.91       10.04      9.70 o 
 -10   5  16      249.00      228.84     22.49 o 
  -9   5  16      684.60      706.23     65.64 o 
  -8   5  16      448.41      467.06     35.07 o 
  -7   5  16     1354.15     1479.40     95.92 o 
  -6   5  16      321.66      362.74     35.49 o 
  -5   5  16      393.21      444.16     30.64 o 
  -4   5  16       26.75       22.64     13.91 o 
  -3   5  16        3.32       10.24      6.11 o 
 -10   6  16       89.12       59.78     13.80 o 
  -9   6  16      103.57       86.34     20.78 o 
  -8   6  16      130.30      125.40     14.98 o 
  -7   6  16      172.59      182.28     18.90 o 
  -6   6  16     1022.49      920.06     73.57 o 
  -5   6  16      229.84      241.14     22.22 o 
  -4   6  16        2.78        5.80      7.35 o 
  -3   6  16      199.50      240.30     20.41 o 
  -9   7  16        0.26        6.29      7.95 o 
  -8   7  16       93.46       98.86     23.27 o 
  -7   7  16       39.01       44.89     16.52 o 
  -6   7  16      204.44      326.52     88.90 o 
  -5   7  16        5.31        4.66      3.80 o 
  -4   7  16        0.63        5.17      5.77 o 
  -9   8  16      142.73      128.20     19.21 o 
  -8   8  16       33.29       39.06     13.04 o 
  -7   8  16        0.12       -3.45      8.53 o 
  -6   8  16      159.66       83.19     90.69 o 
  -5   8  16       57.43       73.68     17.73 o 
  -4   8  16      523.49      604.28     37.46 o 
  -8   9  16      162.50       68.96     61.11 o 
  -7   9  16      156.92      147.77     42.01 o 
  -6   9  16       88.55       99.73     34.01 o 
  -5   9  16      194.59      224.38     23.08 o 
 -10   1  17      642.24      613.49     40.80 o 
  -9   1  17      357.23      315.46     11.93 o 
  -8   1  17      137.63      131.30      8.53 o 
  -7   1  17       30.52       42.82      6.36 o 
  -6   1  17      555.21      542.67     32.90 o 
  -5   1  17      131.04      140.64     15.03 o 
  -4   1  17       14.86       14.70      7.22 o 
 -10   2  17       24.02       26.81     10.68 o 
  -9   2  17        2.26        1.43      7.23 o 
  -8   2  17      104.85       88.57      7.85 o 
  -7   2  17       39.53       45.97      6.96 o 
  -6   2  17      181.07      188.08     16.02 o 
  -5   2  17      513.14      533.21     35.61 o 
  -4   2  17      559.11      605.56     39.26 o 
 -10   3  17       57.55       59.72     23.20 o 
  -9   3  17      346.50      290.18     21.91 o 
  -8   3  17      165.32      153.59     14.14 o 
  -7   3  17       40.66       42.38      4.62 o 
  -6   3  17      165.54      162.33     19.46 o 
  -5   3  17      106.21      108.75      8.20 o 
  -4   3  17      142.54      141.67     12.03 o 
 -10   4  17      191.17      160.15     18.21 o 
  -9   4  17      303.20      283.33     21.93 o 
  -8   4  17       34.65       33.01     14.99 o 
  -7   4  17      539.16      525.94     37.00 o 
  -6   4  17      688.11      694.04     71.79 o 
  -5   4  17      501.04      583.35     43.97 o 
  -4   4  17      352.62      361.12     23.75 o 
  -9   5  17       82.14      167.25     57.74 o 
  -8   5  17      147.19      177.44     16.67 o 
  -7   5  17        8.34       -2.86     13.57 o 
  -6   5  17      263.47      238.08     48.12 o 
  -5   5  17      374.25      314.51     33.75 o 
  -9   6  17      124.10      141.53     32.90 o 
  -8   6  17        0.32       -3.22      7.54 o 
  -7   6  17      169.38      202.99     18.85 o 
  -6   6  17      126.64      167.95     18.02 o 
  -5   6  17       19.65       16.16     13.81 o 
  -8   7  17      742.87      799.71     80.38 o 
  -7   7  17      601.61      658.15     40.36 o 
  -6   7  17      247.48      326.84     26.07 o 
  -9   0  18       10.73       10.60      8.64 o 
  -8   0  18       19.17       11.13      6.98 o 
  -7   0  18       68.61       84.69     18.76 o 
  -6   0  18     1295.30     1415.66    208.65 o 
  -9   1  18      152.02      122.22     14.31 o 
  -8   1  18        5.38        0.60      3.07 o 
  -7   1  18      187.15      167.65     13.12 o 
  -6   1  18      141.93      136.53     14.46 o 
  -9   2  18        8.32        5.58      8.78 o 
  -8   2  18       37.25       47.47     13.43 o 
  -7   2  18      248.97      259.62     13.68 o 
  -6   2  18      265.50      262.57     16.35 o 
  -8   3  18       66.11       65.73     23.23 o 
  -7   3  18        7.88       15.26     19.14 o 
                                                 
